# Supplementary material for: Crystal structure of O-benzyl-l-tyrosine N-carb­oxy anhydride
Source: Acta Crystallogr E Crystallogr Commun. 2017 Mar 21;73(Pt 4):553–5. doi: 10.1107/S2056989017004236 (PMC5382620; doi:10.1107/S2056989017004236)
Supplement: Supplementary file 1 [file e-73-00553-sup1.cif]

##############################################################################
#                                                                            #
# This CIF contains the data in a paper accepted for publication in          #
# Acta Crystallographica Section E. It conforms to the requirements of       #
# Notes for Authors for Acta Crystallographica Section E, and has been       #
# peer reviewed under the auspices of the IUCr Commission on Journals.       #
#                                                                            #
# Full details of the Crystallographic Information File format               #
# are given in the paper "The Crystallographic Information File (CIF):       #
# a New Standard Archive File for Crystallography" by S. R. Hall, F. H.      #
# Allen and I. D. Brown [Acta Cryst. (1991), A47, 655-685].                  #
#                                                                            #
# The current version of the core CIF dictionary is obtainable from          #
# ftp://ftp.iucr.org/pub/cif_core.dic.                                       #
#                                                                            #
# Software is freely available for graphical display of the structure(s)     #
# in this CIF. For information consult the CIF software page                 #
# http://www.iucr.org/resources/cif/software.                                #
#                                                                            #
# This file may be used for bona fide research purposes within the           #
# scientific community so long as proper attribution is given to the journal # 
# article from which it was obtained.                                        #
#                                                                            #
##############################################################################
data_I
_audit_creation_method     SHELXL-97
_chemical_name_systematic
;
(<i>S</i>)-4-[4-(Benzyloxy)benzyl]oxazolidine-2,5-dione
;
_chemical_name_common     ?
_chemical_formula_moiety     'C17 H15 N O4'
_chemical_formula_sum     'C17 H15 N O4'
_chemical_formula_iupac     'C17 H15 N O4'
_chemical_formula_weight     297.30
_chemical_melting_point     ?
_symmetry_cell_setting     monoclinic
_symmetry_space_group_name_H-M     'P 21'
_symmetry_space_group_name_Hall     'P 2yb'
loop_
    _symmetry_equiv_pos_as_xyz
    'x, y, z'
    '-x, y+1/2, -z'
_cell_length_a     7.7388(5)
_cell_length_b     5.9128(4)
_cell_length_c     15.7769(10)
_cell_angle_alpha     90.00
_cell_angle_beta     96.390(2)
_cell_angle_gamma     90.00
_cell_volume     717.43(8)
_cell_formula_units_Z     2
_cell_measurement_reflns_used     7077
_cell_measurement_theta_min     3.50
_cell_measurement_theta_max     27.38
_cell_measurement_temperature     123(2)
_exptl_crystal_description     needle
_exptl_crystal_colour     colourless
_exptl_crystal_size_max     0.26
_exptl_crystal_size_mid     0.13
_exptl_crystal_size_min     0.10
_exptl_crystal_density_diffrn     1.376
_exptl_crystal_density_meas     ?
_exptl_crystal_density_method     'not measured'
_exptl_crystal_F_000     312
_exptl_absorpt_coefficient_mu     0.099
_exptl_absorpt_correction_type     multi-scan
_exptl_absorpt_process_details
;
(ABSCOR; Higashi, 1995)
;
_exptl_absorpt_correction_T_min     0.9748
_exptl_absorpt_correction_T_max     0.9902
_exptl_special_details     ?
_diffrn_ambient_temperature     123(2)
_diffrn_radiation_type     MoK\a
_diffrn_radiation_wavelength     0.71075
_diffrn_radiation_source     'fine-focus sealed tube'
_diffrn_radiation_monochromator     graphite
_diffrn_measurement_device_type     'Rigaku R-AXIS RAPID'
_diffrn_measurement_method     '\w-scan'
_diffrn_detector_area_resol_mean     10.0
_diffrn_reflns_number     6593
_diffrn_reflns_av_R_equivalents     0.0343
_diffrn_reflns_av_sigmaI/netI     0.0271
_diffrn_reflns_theta_min     3.50
_diffrn_reflns_theta_max     26.50
_diffrn_reflns_theta_full     26.50
_diffrn_measured_fraction_theta_max     0.996
_diffrn_measured_fraction_theta_full     0.996
_diffrn_reflns_limit_h_min     -9
_diffrn_reflns_limit_h_max     9
_diffrn_reflns_limit_k_min     -7
_diffrn_reflns_limit_k_max     7
_diffrn_reflns_limit_l_min     -19
_diffrn_reflns_limit_l_max     19
_diffrn_standards_number     0
_diffrn_standards_interval_count     ?
_diffrn_standards_interval_time     ?
_diffrn_standards_decay_%     ?
_refine_special_details
;
 Refinement of F^2^ against ALL reflections.  The weighted R-factor wR and
 goodness of fit S are based on F^2^, conventional R-factors R are based
 on F, with F set to zero for negative F^2^. The threshold expression of
 F^2^ > 2sigma(F^2^) is used only for calculating R-factors(gt) etc. and is
 not relevant to the choice of reflections for refinement.  R-factors based
 on F^2^ are statistically about twice as large as those based on F, and R-
 factors based on ALL data will be even larger.
;
_reflns_number_total     1635
_reflns_number_gt     1444
_reflns_threshold_expression     >2sigma(I)
_refine_ls_structure_factor_coef     Fsqd
_refine_ls_matrix_type     full
_refine_ls_R_factor_all     0.0391
_refine_ls_R_factor_gt     0.0312
_refine_ls_wR_factor_gt     0.0634
_refine_ls_wR_factor_ref     0.0677
_refine_ls_goodness_of_fit_ref     1.097
_refine_ls_restrained_S_all     1.097
_refine_ls_number_reflns     1635
_refine_ls_number_parameters     202
_refine_ls_number_restraints     1
_refine_ls_hydrogen_treatment     mixed
_refine_ls_weighting_scheme     calc
_refine_ls_weighting_details
         'calc w=1/[\s^2^(Fo^2^)+(0.0302P)^2^+0.1082P] where P=(Fo^2^+2Fc^2^)/3'
_atom_sites_solution_hydrogens     geom
_atom_sites_solution_primary     direct
_atom_sites_solution_secondary     difmap
_refine_ls_shift/su_max     0.000
_refine_ls_shift/su_mean     0.000
_refine_diff_density_max     0.202
_refine_diff_density_min     -0.177
_refine_ls_extinction_method     none
_refine_ls_extinction_coef     ?
loop_
    _atom_type_symbol
    _atom_type_description
    _atom_type_scat_dispersion_real
    _atom_type_scat_dispersion_imag
    _atom_type_scat_source
    'C' 'C' 0.0033 0.0016
                         'International Tables Vol C Tables 4.2.6.8 and 6.1.1.4'
    'H' 'H' 0.0000 0.0000
                         'International Tables Vol C Tables 4.2.6.8 and 6.1.1.4'
    'N' 'N' 0.0061 0.0033
                         'International Tables Vol C Tables 4.2.6.8 and 6.1.1.4'
    'O' 'O' 0.0106 0.0060
                         'International Tables Vol C Tables 4.2.6.8 and 6.1.1.4'
_computing_data_collection
;
RAPID-AUTO (Rigaku, 2009)
;
_computing_cell_refinement
;
RAPID-AUTO (Rigaku, 2009)
;
_computing_data_reduction
;
RAPID-AUTO (Rigaku, 2009)
;
_computing_structure_solution
;
SHELXS97 (Sheldrick, 2008)
;
_computing_structure_refinement
;
SHELXL97 (Sheldrick, 2008)
;
_computing_molecular_graphics
;
CrystalStructure (Rigaku, 2009) and Mercury (Macrae <i>et al.</i>,
2008)
;
_computing_publication_material
;
CrystalStructure (Rigaku, 2009)
;
loop_
    _atom_site_type_symbol
    _atom_site_label
    _atom_site_fract_x
    _atom_site_fract_y
    _atom_site_fract_z
    _atom_site_U_iso_or_equiv
    _atom_site_adp_type
    _atom_site_calc_flag
    _atom_site_refinement_flags
    _atom_site_occupancy
    _atom_site_symmetry_multiplicity
    _atom_site_disorder_assembly
    _atom_site_disorder_group
    O O1 1.08406(18) 0.6360(3) 0.91435(9) 0.0310(4) Uani d . 1 1 . .
    O O2 0.89115(18) 0.3443(3) 0.91282(8) 0.0238(3) Uani d . 1 1 . .
    O O3 0.6500(2) 0.1393(3) 0.92135(9) 0.0290(4) Uani d . 1 1 . .
    O O4 0.70846(18) 0.5324(3) 0.52871(9) 0.0265(4) Uani d . 1 1 . .
    N N1 0.7966(2) 0.6908(3) 0.93804(11) 0.0229(4) Uani d . 1 1 . .
    H H1 0.792(3) 0.840(6) 0.9383(16) 0.026 Uiso d P 1 1 . .
    C C1 0.9379(3) 0.5765(4) 0.92122(12) 0.0234(5) Uani d . 1 1 . .
    C C2 0.7201(3) 0.3211(4) 0.92381(12) 0.0221(5) Uani d . 1 1 . .
    C C3 0.6426(3) 0.5499(4) 0.93569(13) 0.0213(4) Uani d . 1 1 . .
    H H3 0.5941 0.5568 0.9918 0.026 Uiso calc R 1 1 . .
    C C4 0.4993(2) 0.6067(4) 0.86274(12) 0.0222(5) Uani d . 1 1 . .
    H H4A 0.4003 0.5022 0.8659 0.027 Uiso calc R 1 1 . .
    H H4B 0.4570 0.7622 0.8712 0.027 Uiso calc R 1 1 . .
    C C5 0.5591(2) 0.5901(4) 0.77459(12) 0.0212(5) Uani d . 1 1 . .
    C C6 0.5233(3) 0.3969(4) 0.72446(13) 0.0227(5) Uani d . 1 1 . .
    H H6 0.4620 0.2743 0.7461 0.027 Uiso calc R 1 1 . .
    C C7 0.5764(3) 0.3826(4) 0.64309(13) 0.0229(5) Uani d . 1 1 . .
    H H7 0.5524 0.2500 0.6098 0.027 Uiso calc R 1 1 . .
    C C8 0.6648(2) 0.5620(4) 0.61046(13) 0.0218(4) Uani d . 1 1 . .
    C C9 0.7028(3) 0.7545(4) 0.65934(13) 0.0230(5) Uani d . 1 1 . .
    H H9 0.7644 0.8766 0.6376 0.028 Uiso calc R 1 1 . .
    C C10 0.6491(3) 0.7661(4) 0.74112(13) 0.0233(5) Uani d . 1 1 . .
    H H10 0.6750 0.8978 0.7746 0.028 Uiso calc R 1 1 . .
    C C11 0.7964(3) 0.7139(4) 0.49268(12) 0.0236(5) Uani d . 1 1 . .
    H H11A 0.9058 0.7481 0.5292 0.028 Uiso calc R 1 1 . .
    H H11B 0.7226 0.8510 0.4896 0.028 Uiso calc R 1 1 . .
    C C12 0.8365(2) 0.6502(4) 0.40454(13) 0.0215(4) Uani d . 1 1 . .
    C C13 0.7879(3) 0.4450(4) 0.36549(13) 0.0231(5) Uani d . 1 1 . .
    H H13 0.7276 0.3355 0.3950 0.028 Uiso calc R 1 1 . .
    C C14 0.8277(3) 0.4004(4) 0.28317(13) 0.0245(5) Uani d . 1 1 . .
    H H14 0.7950 0.2597 0.2571 0.029 Uiso calc R 1 1 . .
    C C15 0.9141(3) 0.5582(4) 0.23910(13) 0.0281(5) Uani d . 1 1 . .
    H H15 0.9394 0.5271 0.1827 0.034 Uiso calc R 1 1 . .
    C C16 0.9636(3) 0.7619(4) 0.27748(14) 0.0293(5) Uani d . 1 1 . .
    H H16 1.0239 0.8706 0.2476 0.035 Uiso calc R 1 1 . .
    C C17 0.9253(3) 0.8080(4) 0.35980(13) 0.0265(5) Uani d . 1 1 . .
    H H17 0.9598 0.9482 0.3858 0.032 Uiso calc R 1 1 . .
loop_
    _atom_site_aniso_label
    _atom_site_aniso_U_11
    _atom_site_aniso_U_22
    _atom_site_aniso_U_33
    _atom_site_aniso_U_12
    _atom_site_aniso_U_13
    _atom_site_aniso_U_23
    O1 0.0254(8) 0.0395(10) 0.0284(7) -0.0028(8) 0.0048(6) 0.0012(7)
    O2 0.0264(7) 0.0216(8) 0.0242(7) 0.0054(7) 0.0067(6) 0.0018(7)
    O3 0.0374(9) 0.0201(8) 0.0295(8) -0.0022(7) 0.0040(7) 0.0011(7)
    O4 0.0333(8) 0.0254(9) 0.0214(7) -0.0067(7) 0.0060(6) -0.0013(6)
    N1 0.0234(9) 0.0190(10) 0.0264(8) 0.0002(8) 0.0030(7) -0.0026(8)
    C1 0.0263(11) 0.0272(12) 0.0164(9) 0.0002(10) 0.0020(8) 0.0030(9)
    C2 0.0287(11) 0.0244(12) 0.0138(9) 0.0034(10) 0.0051(8) 0.0031(8)
    C3 0.0249(10) 0.0194(11) 0.0208(9) -0.0005(9) 0.0084(8) -0.0008(9)
    C4 0.0198(9) 0.0218(12) 0.0254(10) 0.0014(9) 0.0044(8) -0.0006(9)
    C5 0.0156(9) 0.0241(13) 0.0232(9) 0.0043(9) -0.0002(8) 0.0016(9)
    C6 0.0189(10) 0.0225(12) 0.0264(10) -0.0013(9) 0.0008(8) 0.0031(9)
    C7 0.0209(10) 0.0209(12) 0.0258(10) -0.0011(9) -0.0024(8) -0.0025(9)
    C8 0.0204(10) 0.0243(11) 0.0203(9) 0.0012(10) 0.0012(8) 0.0001(9)
    C9 0.0243(10) 0.0212(11) 0.0232(10) -0.0020(9) 0.0012(8) 0.0033(9)
    C10 0.0243(11) 0.0207(12) 0.0242(10) 0.0004(9) -0.0009(8) -0.0004(9)
    C11 0.0250(10) 0.0223(12) 0.0234(10) -0.0022(9) 0.0020(8) 0.0017(9)
    C12 0.0172(9) 0.0249(11) 0.0217(9) 0.0013(9) -0.0006(8) 0.0028(9)
    C13 0.0212(11) 0.0216(11) 0.0265(10) 0.0009(9) 0.0021(8) 0.0028(9)
    C14 0.0223(11) 0.0228(12) 0.0277(10) 0.0006(9) 0.0001(9) -0.0018(9)
    C15 0.0263(11) 0.0344(13) 0.0241(10) 0.0029(11) 0.0045(8) -0.0038(10)
    C16 0.0332(12) 0.0275(13) 0.0287(11) -0.0040(10) 0.0105(9) 0.0038(10)
    C17 0.0264(11) 0.0240(13) 0.0290(11) -0.0039(10) 0.0024(9) -0.0024(10)
_geom_special_details
;
 All esds (except the esd in the dihedral angle between two l.s. planes)
 are estimated using the full covariance matrix.  The cell esds are taken
 into account individually in the estimation of esds in distances, angles
 and torsion angles; correlations between esds in cell parameters are only
 used when they are defined by crystal symmetry.  An approximate (isotropic)
 treatment of cell esds is used for estimating esds involving l.s. planes.
;
loop_
    _geom_bond_atom_site_label_1
    _geom_bond_atom_site_label_2
    _geom_bond_site_symmetry_2
    _geom_bond_distance
    _geom_bond_publ_flag
    O1 C1 . 1.201(2) ?
    O2 C2 . 1.361(2) ?
    O2 C1 . 1.422(3) ?
    O3 C2 . 1.202(3) ?
    O4 C8 . 1.380(2) ?
    O4 C11 . 1.423(3) ?
    N1 C1 . 1.337(3) ?
    N1 C3 . 1.451(3) ?
    N1 H1 . 0.88(3) ?
    C2 C3 . 1.500(3) ?
    C3 C4 . 1.544(3) ?
    C3 H3 . 1.0000 ?
    C4 C5 . 1.517(3) ?
    C4 H4A . 0.9900 ?
    C4 H4B . 0.9900 ?
    C5 C10 . 1.389(3) ?
    C5 C6 . 1.399(3) ?
    C6 C7 . 1.394(3) ?
    C6 H6 . 0.9500 ?
    C7 C8 . 1.391(3) ?
    C7 H7 . 0.9500 ?
    C8 C9 . 1.388(3) ?
    C9 C10 . 1.400(3) ?
    C9 H9 . 0.9500 ?
    C10 H10 . 0.9500 ?
    C11 C12 . 1.506(3) ?
    C11 H11A . 0.9900 ?
    C11 H11B . 0.9900 ?
    C12 C13 . 1.393(3) ?
    C12 C17 . 1.396(3) ?
    C13 C14 . 1.393(3) ?
    C13 H13 . 0.9500 ?
    C14 C15 . 1.380(3) ?
    C14 H14 . 0.9500 ?
    C15 C16 . 1.383(3) ?
    C15 H15 . 0.9500 ?
    C16 C17 . 1.391(3) ?
    C16 H16 . 0.9500 ?
    C17 H17 . 0.9500 ?
loop_
    _geom_angle_atom_site_label_1
    _geom_angle_atom_site_label_2
    _geom_angle_atom_site_label_3
    _geom_angle_site_symmetry_1
    _geom_angle_site_symmetry_3
    _geom_angle
    _geom_angle_publ_flag
    C2 O2 C1 . . 109.05(16) ?
    C8 O4 C11 . . 117.10(17) ?
    C1 N1 C3 . . 113.10(19) ?
    C1 N1 H1 . . 122.7(16) ?
    C3 N1 H1 . . 122.7(16) ?
    O1 C1 N1 . . 132.0(2) ?
    O1 C1 O2 . . 120.44(19) ?
    N1 C1 O2 . . 107.53(17) ?
    O3 C2 O2 . . 121.8(2) ?
    O3 C2 C3 . . 128.69(18) ?
    O2 C2 C3 . . 109.44(18) ?
    N1 C3 C2 . . 100.53(16) ?
    N1 C3 C4 . . 114.45(17) ?
    C2 C3 C4 . . 111.52(18) ?
    N1 C3 H3 . . 110.0 ?
    C2 C3 H3 . . 110.0 ?
    C4 C3 H3 . . 110.0 ?
    C5 C4 C3 . . 113.72(15) ?
    C5 C4 H4A . . 108.8 ?
    C3 C4 H4A . . 108.8 ?
    C5 C4 H4B . . 108.8 ?
    C3 C4 H4B . . 108.8 ?
    H4A C4 H4B . . 107.7 ?
    C10 C5 C6 . . 118.23(17) ?
    C10 C5 C4 . . 121.1(2) ?
    C6 C5 C4 . . 120.62(18) ?
    C7 C6 C5 . . 120.66(19) ?
    C7 C6 H6 . . 119.7 ?
    C5 C6 H6 . . 119.7 ?
    C8 C7 C6 . . 120.1(2) ?
    C8 C7 H7 . . 119.9 ?
    C6 C7 H7 . . 119.9 ?
    O4 C8 C9 . . 124.34(19) ?
    O4 C8 C7 . . 115.5(2) ?
    C9 C8 C7 . . 120.15(18) ?
    C8 C9 C10 . . 119.05(19) ?
    C8 C9 H9 . . 120.5 ?
    C10 C9 H9 . . 120.5 ?
    C5 C10 C9 . . 121.8(2) ?
    C5 C10 H10 . . 119.1 ?
    C9 C10 H10 . . 119.1 ?
    O4 C11 C12 . . 109.70(18) ?
    O4 C11 H11A . . 109.7 ?
    C12 C11 H11A . . 109.7 ?
    O4 C11 H11B . . 109.7 ?
    C12 C11 H11B . . 109.7 ?
    H11A C11 H11B . . 108.2 ?
    C13 C12 C17 . . 118.84(18) ?
    C13 C12 C11 . . 123.57(19) ?
    C17 C12 C11 . . 117.6(2) ?
    C14 C13 C12 . . 120.03(19) ?
    C14 C13 H13 . . 120.0 ?
    C12 C13 H13 . . 120.0 ?
    C15 C14 C13 . . 120.8(2) ?
    C15 C14 H14 . . 119.6 ?
    C13 C14 H14 . . 119.6 ?
    C14 C15 C16 . . 119.63(19) ?
    C14 C15 H15 . . 120.2 ?
    C16 C15 H15 . . 120.2 ?
    C15 C16 C17 . . 120.2(2) ?
    C15 C16 H16 . . 119.9 ?
    C17 C16 H16 . . 119.9 ?
    C16 C17 C12 . . 120.6(2) ?
    C16 C17 H17 . . 119.7 ?
    C12 C17 H17 . . 119.7 ?
loop_
    _geom_torsion_atom_site_label_1
    _geom_torsion_atom_site_label_2
    _geom_torsion_atom_site_label_3
    _geom_torsion_atom_site_label_4
    _geom_torsion_site_symmetry_1
    _geom_torsion_site_symmetry_2
    _geom_torsion_site_symmetry_3
    _geom_torsion_site_symmetry_4
    _geom_torsion
    _geom_torsion_publ_flag
    C3 N1 C1 O1 . . . . 176.8(2) ?
    C3 N1 C1 O2 . . . . -4.5(2) ?
    C2 O2 C1 O1 . . . . 179.56(17) ?
    C2 O2 C1 N1 . . . . 0.7(2) ?
    C1 O2 C2 O3 . . . . -178.53(18) ?
    C1 O2 C2 C3 . . . . 3.2(2) ?
    C1 N1 C3 C2 . . . . 6.0(2) ?
    C1 N1 C3 C4 . . . . -113.59(19) ?
    O3 C2 C3 N1 . . . . 176.5(2) ?
    O2 C2 C3 N1 . . . . -5.4(2) ?
    O3 C2 C3 C4 . . . . -61.8(3) ?
    O2 C2 C3 C4 . . . . 116.34(17) ?
    N1 C3 C4 C5 . . . . 58.2(2) ?
    C2 C3 C4 C5 . . . . -55.1(2) ?
    C3 C4 C5 C10 . . . . -81.9(2) ?
    C3 C4 C5 C6 . . . . 98.8(2) ?
    C10 C5 C6 C7 . . . . -0.1(3) ?
    C4 C5 C6 C7 . . . . 179.27(18) ?
    C5 C6 C7 C8 . . . . -0.6(3) ?
    C11 O4 C8 C9 . . . . -0.8(3) ?
    C11 O4 C8 C7 . . . . 179.01(18) ?
    C6 C7 C8 O4 . . . . -178.74(18) ?
    C6 C7 C8 C9 . . . . 1.1(3) ?
    O4 C8 C9 C10 . . . . 178.99(19) ?
    C7 C8 C9 C10 . . . . -0.8(3) ?
    C6 C5 C10 C9 . . . . 0.4(3) ?
    C4 C5 C10 C9 . . . . -179.00(19) ?
    C8 C9 C10 C5 . . . . 0.1(3) ?
    C8 O4 C11 C12 . . . . 178.88(17) ?
    O4 C11 C12 C13 . . . . 1.7(3) ?
    O4 C11 C12 C17 . . . . -179.17(18) ?
    C17 C12 C13 C14 . . . . -0.1(3) ?
    C11 C12 C13 C14 . . . . 179.01(19) ?
    C12 C13 C14 C15 . . . . -0.5(3) ?
    C13 C14 C15 C16 . . . . 0.8(3) ?
    C14 C15 C16 C17 . . . . -0.5(3) ?
    C15 C16 C17 C12 . . . . -0.1(3) ?
    C13 C12 C17 C16 . . . . 0.4(3) ?
    C11 C12 C17 C16 . . . . -178.8(2) ?
loop_
    _geom_hbond_atom_site_label_D
    _geom_hbond_atom_site_label_H
    _geom_hbond_atom_site_label_A
    _geom_hbond_site_symmetry_A
    _geom_hbond_distance_DH
    _geom_hbond_distance_HA
    _geom_hbond_distance_DA
    _geom_hbond_angle_DHA
    N1 H1 O3 1_565 0.88(3) 2.09(3) 2.885(2) 150(2)
    C3 H3 O3 2_657 1.00 2.50 3.410(3) 151
    C6 H6 Cg 2_646 0.95 2.89 3.546(3) 127
data_Global
_journal_date_recd_electronic     2017-03-12
_journal_date_accepted     2017-03-16
_journal_name_full     'Acta Crystallographica, Section E'
_journal_year     2017
_journal_volume     73
_journal_issue      4
_journal_page_first     553
_journal_page_last     555
_journal_paper_category     GO
_journal_paper_doi     10.1107/S2056989017004236
_journal_coeditor_code     SU5359
_publ_contact_author_name     'Hitoshi Kanazawa'
_publ_contact_author_address
;
Faculty of Symbiotic Systems Science, Fukushima University,
1 Kanayagawa, Fukushima 960-1296, Japan
;
_publ_contact_author_email     kana@sss.fukushima-u.ac.jp
_publ_contact_author_fax     '+81-24-548-3181'
_publ_contact_author_phone     '+81-24-548-8184'
_publ_section_title
;
Crystal structure of 
<i>O</i>-benzyl-<i>L</i>-tyrosine-<i>N</i>-carboxy anhydride
;

loop_
    _publ_author_name
    _publ_author_footnote
    _publ_author_address
    'Inada, Aya' .
;
Faculty of Symbiotic Systems Science
Fukushima University
1 Kanayagawa
Fukushima, 960-1296
Japan
;
    'Kanazawa, Hitoshi' .
;
Faculty of Symbiotic Systems Science
Fukushima University
1 Kanayagawa
Fukushima, 960-1296
Japan
;
_publ_section_synopsis
;
In the title compound, known also as <i>O</i>-benzyl-<i>L</i>-tyrosine
<i>N</i>-carboxy anhydride, the benzyloxy and benzyl rings are almost
coplanar, making a dihedral angle of 0.078(10)\%, and are inclined to the
oxazolidine ring by 59.16(11) and 58.42(11)\%, respectively.
;
