# Supplementary material for: Crystal structure of O-benzyl-l-tyrosine N-carb­oxy anhydride
Source: Acta Crystallogr E Crystallogr Commun. 2017 Mar 21;73(Pt 4):553–5. doi: 10.1107/S2056989017004236 (PMC5382620; doi:10.1107/S2056989017004236)
Supplement: Supplementary file 2 [file e-73-00553-Isup2.hkl]

# 
# h,k,l, Fc-squared, Fo-squared, sigma(Fo-squared) and status flag 
# 
data_I
_shelx_title ' shelx' 
_shelx_refln_list_code          4 
_shelx_F_calc_maximum       96.09 
_exptl_crystal_F_000       312.00 
_reflns_d_resolution_high  0.7966 
 
loop_ 
 _symmetry_equiv_pos_as_xyz 
 'x, y, z' 
 '-x, y+1/2, -z' 
 
_cell_length_a     7.7388 
_cell_length_b     5.9128 
_cell_length_c    15.7769 
_cell_angle_alpha  90.000 
_cell_angle_beta   96.390 
_cell_angle_gamma  90.000 
 
_shelx_F_squared_multiplier     1.000 
 
loop_ 
 _refln_index_h 
 _refln_index_k 
 _refln_index_l 
 _refln_F_squared_calc 
 _refln_F_squared_meas 
 _refln_F_squared_sigma 
 _refln_observed_status 
   2   0   0       98.53       86.71      2.02 o 
   3   0   0        4.76        4.63      1.74 o 
   4   0   0       62.16       66.68      2.74 o 
   5   0   0      256.86      250.26      3.81 o 
   6   0   0        2.52        2.29      1.09 o 
   7   0   0      213.29      191.76     14.72 o 
   8   0   0      141.53      141.38      7.31 o 
   9   0   0        0.01       -2.14      3.57 o 
   1   1   0     4468.90     4568.74     35.28 o 
   2   1   0       18.43       15.05      1.62 o 
   3   1   0      106.05      109.46      1.85 o 
   4   1   0       82.99       80.80      1.58 o 
   5   1   0       23.16       22.80      1.06 o 
   6   1   0      160.08      153.52      2.22 o 
   7   1   0      153.11      151.99      3.10 o 
   8   1   0        1.58        0.84      1.48 o 
   9   1   0       12.34       16.09      3.40 o 
   0   2   0      578.62      584.48      7.05 o 
   1   2   0      280.21      285.87      3.43 o 
   2   2   0       44.82       43.59      1.94 o 
   3   2   0      123.01      115.24      2.30 o 
   4   2   0       63.16       56.95      2.55 o 
   5   2   0       17.32       19.24      1.61 o 
   6   2   0       38.16       38.12      1.26 o 
   7   2   0      101.74       98.99      2.51 o 
   8   2   0       11.31        9.94      1.70 o 
   9   2   0        0.74       -0.95      1.33 o 
   1   3   0      160.26      157.87      2.88 o 
   2   3   0      286.98      296.83      3.31 o 
   3   3   0       48.78       49.84      1.75 o 
   4   3   0      620.65      614.34      6.99 o 
   5   3   0        0.49       -0.31      1.15 o 
   6   3   0       58.85       59.30      1.69 o 
   7   3   0        8.60        6.84      1.98 o 
   8   3   0       38.11       38.25      1.85 o 
   0   4   0      468.49      450.51      6.30 o 
   1   4   0        9.05       12.75      1.90 o 
   2   4   0      248.81      237.30      3.35 o 
   3   4   0      576.39      557.17      5.90 o 
   4   4   0       79.43       78.12      2.59 o 
   5   4   0      360.28      339.35      4.58 o 
   6   4   0       35.20       38.92      2.08 o 
   7   4   0        1.61        0.93      1.55 o 
   8   4   0        0.24        1.23      1.64 o 
   1   5   0      352.99      343.98      4.44 o 
   2   5   0       93.01       91.74      2.73 o 
   3   5   0      340.87      341.67      4.98 o 
   4   5   0      374.04      363.52      4.95 o 
   5   5   0       15.51       17.64      2.71 o 
   6   5   0        7.65        5.52      3.15 o 
   7   5   0       15.98       20.97      5.22 o 
   0   6   0       65.55       60.65      4.46 o 
   1   6   0       47.36       52.19      2.73 o 
   2   6   0       51.86       54.26      2.81 o 
   3   6   0        5.76        5.94      2.00 o 
   4   6   0       12.59       11.38      3.11 o 
   5   6   0        6.21        5.86      2.17 o 
   1   7   0       36.55       37.85      3.85 o 
   2   7   0        4.45        2.99      2.85 o 
   3   7   0        6.56        4.90      3.65 o 
  -9   0   1       20.91       19.43      4.94 o 
  -8   0   1       10.15        6.67      3.57 o 
  -7   0   1       83.00       82.20      2.28 o 
  -6   0   1      273.44      284.99      4.48 o 
  -5   0   1      168.88      169.62      7.82 o 
  -4   0   1      194.88      193.08      2.59 o 
  -3   0   1        2.19        2.09      1.11 o 
  -2   0   1     1818.66     1937.73     12.68 o 
   2   0   1     9233.54     9901.00    225.66 o 
   3   0   1       15.62       12.54      1.03 o 
   4   0   1      269.47      254.73      3.66 o 
   5   0   1       13.01       14.22      1.92 o 
   6   0   1       35.33       38.08      1.90 o 
   7   0   1      173.27      183.57      6.40 o 
   8   0   1      121.53      113.71      8.09 o 
   9   0   1        9.17       17.05      4.10 o 
  -9   1   1        1.37        1.48      1.22 o 
  -8   1   1        7.17        8.80      1.77 o 
  -7   1   1       40.82       42.02      2.45 o 
  -6   1   1       38.66       36.55      2.61 o 
  -5   1   1      175.51      170.58      2.05 o 
  -4   1   1      479.99      496.29      3.38 o 
  -3   1   1      116.76      122.90      1.75 o 
  -2   1   1      507.47      500.47      4.09 o 
  -1   1   1      298.85      270.80      3.97 o 
   0   1   1      735.50      719.43      5.42 o 
   1   1   1     5408.32     5612.59     51.04 o 
   2   1   1     2882.30     3075.10     20.94 o 
   3   1   1      221.48      217.01      3.01 o 
   4   1   1      406.54      403.06      3.22 o 
   5   1   1       59.29       60.99      1.16 o 
   6   1   1      136.47      138.85      2.84 o 
   7   1   1       13.72       19.21      1.73 o 
   8   1   1        1.23        1.85      1.56 o 
   9   1   1       22.90       12.07      6.48 o 
  -9   2   1        0.53        0.89      1.37 o 
  -8   2   1        7.06        4.43      1.29 o 
  -7   2   1       41.54       39.29      2.00 o 
  -6   2   1       21.26       22.44      1.24 o 
  -5   2   1      107.09      109.07      1.83 o 
  -4   2   1       31.69       35.37      1.47 o 
  -3   2   1       92.05       99.77      2.09 o 
  -2   2   1      330.43      303.88      3.61 o 
  -1   2   1       79.29       82.71      2.73 o 
   0   2   1      718.47      747.85      5.94 o 
   1   2   1      388.45      369.35      3.97 o 
   2   2   1      851.80      867.21      7.16 o 
   3   2   1      238.66      234.14      3.18 o 
   4   2   1       28.93       33.66      2.69 o 
   5   2   1       63.77       63.15      1.57 o 
   6   2   1      132.04      130.03      2.69 o 
   7   2   1      336.15      327.61     10.40 o 
   8   2   1        9.56       11.66      1.66 o 
   9   2   1       22.61       26.41      3.14 o 
  -8   3   1       16.82       16.54      2.26 o 
  -7   3   1        3.70        2.27      0.98 o 
  -6   3   1       20.51       18.58      1.73 o 
  -5   3   1      146.37      149.02      2.73 o 
  -4   3   1       95.75       94.42      2.57 o 
  -3   3   1       59.49       64.99      2.08 o 
  -2   3   1       50.42       41.86      1.58 o 
  -1   3   1       41.71       39.20      2.00 o 
   0   3   1      216.78      218.75      3.01 o 
   1   3   1      352.49      355.84      4.19 o 
   2   3   1      305.92      294.60      3.56 o 
   3   3   1      330.68      329.33      3.83 o 
   4   3   1       67.20       65.08      2.07 o 
   5   3   1      110.72      113.78      3.42 o 
   6   3   1      276.45      284.31      5.49 o 
   7   3   1       22.66       21.35      3.09 o 
   8   3   1        4.05        2.50      1.63 o 
  -8   4   1       12.05       13.69      4.31 o 
  -7   4   1       28.78       24.84      3.72 o 
  -6   4   1        7.88        5.31      1.85 o 
  -5   4   1        7.96        5.82      1.92 o 
  -4   4   1       17.91       20.96      2.27 o 
  -3   4   1      317.43      320.92      3.92 o 
  -2   4   1       22.58       19.03      1.57 o 
  -1   4   1      133.70      136.25      3.79 o 
   0   4   1      400.76      393.72      4.08 o 
   1   4   1       79.79       73.10      2.20 o 
   2   4   1       45.28       41.85      2.09 o 
   3   4   1       26.50       24.75      1.90 o 
   4   4   1       20.48       22.21      2.59 o 
   5   4   1      390.66      394.53      6.27 o 
   6   4   1        1.92        2.81      1.43 o 
   7   4   1       24.59       24.68      4.32 o 
   8   4   1        4.16        0.03      1.49 o 
  -7   5   1       11.62        9.89      4.33 o 
  -6   5   1        1.10        1.68      2.26 o 
  -5   5   1       17.47       16.17      1.97 o 
  -4   5   1       44.16       41.49      2.61 o 
  -3   5   1       31.60       38.35      3.07 o 
  -2   5   1      303.51      299.96      4.44 o 
  -1   5   1      232.01      226.25      3.62 o 
   0   5   1      169.14      161.54      3.20 o 
   1   5   1      283.07      281.29      4.35 o 
   2   5   1       88.24       85.94      3.06 o 
   3   5   1      160.06      160.93      3.71 o 
   4   5   1       12.57       11.36      2.48 o 
   5   5   1       12.21       10.59      2.62 o 
   6   5   1       40.07       44.83      2.57 o 
   7   5   1        7.30        6.44      3.34 o 
  -5   6   1       55.51       63.36      2.76 o 
  -4   6   1       11.35        9.01      1.99 o 
  -3   6   1        3.14        3.17      1.87 o 
  -2   6   1       11.82        9.27      2.17 o 
  -1   6   1       69.98       63.96      2.60 o 
   0   6   1       51.81       52.23      3.01 o 
   1   6   1        9.12       10.36      2.35 o 
   2   6   1      146.57      157.94      4.66 o 
   3   6   1       43.00       49.07      3.25 o 
   4   6   1        0.20        3.08      2.27 o 
   5   6   1        0.23       -1.77      2.15 o 
  -3   7   1       10.63        7.18      2.64 o 
  -2   7   1       10.62        8.38      2.91 o 
  -1   7   1       12.66       11.56      3.09 o 
   0   7   1       12.40       11.58      5.28 o 
   1   7   1        5.87        9.18      3.80 o 
   2   7   1        1.73        1.62      2.10 o 
   3   7   1       25.48       28.27      2.65 o 
  -9   0   2        5.19        3.16      2.45 o 
  -8   0   2        1.62        0.55      4.66 o 
  -7   0   2        1.78        2.10      1.83 o 
  -6   0   2       99.83      102.02      3.30 o 
  -5   0   2       71.67       71.08      1.74 o 
  -4   0   2      111.77      116.53      1.89 o 
  -3   0   2       69.87       62.95      1.63 o 
  -2   0   2      113.47      107.63      1.66 o 
  -1   0   2     2580.02     2589.42     20.82 o 
   1   0   2      514.07      500.24      6.03 o 
   3   0   2      100.09       94.71      3.34 o 
   4   0   2        0.50        0.78      0.54 o 
   5   0   2       13.79       12.88      0.78 o 
   6   0   2      208.67      200.48      6.31 o 
   7   0   2       14.12        8.81      3.46 o 
   8   0   2        7.76        6.48      3.07 o 
   9   0   2        6.87       11.60      3.58 o 
  -9   1   2       11.61       11.93      1.59 o 
  -8   1   2       22.83       22.26      1.52 o 
  -7   1   2      123.84      117.04      1.93 o 
  -6   1   2       90.94       92.32      1.68 o 
  -5   1   2      101.14      113.47      1.45 o 
  -4   1   2      941.03      985.52      5.95 o 
  -3   1   2       36.94       35.71      1.45 o 
  -2   1   2      448.29      409.75      5.31 o 
  -1   1   2      211.88      216.20      2.22 o 
   0   1   2      984.01      984.61      7.53 o 
   1   1   2     1099.57     1101.59     10.44 o 
   2   1   2     2370.54     2476.24     17.30 o 
   3   1   2     3068.65     3369.72     57.02 o 
   4   1   2      568.35      569.31      4.57 o 
   5   1   2       55.14       56.55      1.79 o 
   6   1   2        0.41       -0.55      0.91 o 
   7   1   2       51.42       49.45      2.84 o 
   8   1   2       39.34       38.41      1.94 o 
   9   1   2       38.42       37.00      3.99 o 
  -9   2   2        5.02        3.47      1.47 o 
  -8   2   2        4.75        4.15      1.33 o 
  -7   2   2        6.18        6.49      1.10 o 
  -6   2   2      257.28      253.45      2.78 o 
  -5   2   2       18.13       20.98      1.15 o 
  -4   2   2      339.71      361.95      3.25 o 
  -3   2   2      649.49      650.22      5.39 o 
  -2   2   2     1020.62     1078.83      8.23 o 
  -1   2   2      293.76      278.57      3.12 o 
   0   2   2     1066.99     1098.36      8.04 o 
   1   2   2       14.79       14.41      1.73 o 
   2   2   2      287.80      278.69      4.17 o 
   3   2   2      781.14      769.93      6.70 o 
   4   2   2      197.58      194.88      3.64 o 
   5   2   2      102.00       96.56      1.91 o 
   6   2   2       27.34       23.12      2.11 o 
   7   2   2      160.78      165.19      3.35 o 
   8   2   2       44.48       43.52      4.00 o 
   9   2   2       39.35       40.87      3.66 o 
  -8   3   2       14.12       13.27      1.37 o 
  -7   3   2       29.36       30.89      1.73 o 
  -6   3   2       12.12       12.06      1.32 o 
  -5   3   2       98.10       94.11      2.34 o 
  -4   3   2       75.35       74.32      1.76 o 
  -3   3   2       75.81       78.15      1.88 o 
  -2   3   2     1013.16     1043.46      7.91 o 
  -1   3   2      403.59      427.77      4.54 o 
   0   3   2      230.14      235.32      3.12 o 
   1   3   2      213.06      225.43      2.90 o 
   2   3   2       73.23       78.81      2.19 o 
   3   3   2      141.61      141.38      2.65 o 
   4   3   2       94.16       95.40      3.18 o 
   5   3   2      151.94      145.59      3.44 o 
   6   3   2       20.29       24.74      3.25 o 
   7   3   2       99.46       89.41      6.07 o 
   8   3   2       20.82       23.00      2.30 o 
  -8   4   2       33.09       31.48      3.74 o 
  -7   4   2        3.20        2.03      1.61 o 
  -6   4   2       19.71       19.87      3.10 o 
  -5   4   2       92.20       96.35      2.27 o 
  -4   4   2      101.11       94.88      2.44 o 
  -3   4   2      357.08      353.43      3.86 o 
  -2   4   2        0.09        0.04      1.18 o 
  -1   4   2      405.36      415.68      4.19 o 
   0   4   2        4.98        7.00      1.62 o 
   1   4   2        1.57        2.51      1.69 o 
   2   4   2       54.35       49.45      2.16 o 
   3   4   2      249.77      247.22      3.49 o 
   4   4   2      167.49      158.57      4.79 o 
   5   4   2      174.22      172.45      3.38 o 
   6   4   2       53.03       50.11      3.00 o 
   7   4   2       97.03       88.05      5.87 o 
  -7   5   2        2.34        1.16      1.63 o 
  -6   5   2        2.98        1.17      1.76 o 
  -5   5   2        4.36        5.30      2.14 o 
  -4   5   2       51.56       52.80      2.85 o 
  -3   5   2       48.39       46.44      2.04 o 
  -2   5   2      103.98      109.49      2.68 o 
  -1   5   2      379.84      363.02      4.51 o 
   0   5   2       17.92       18.01      1.99 o 
   1   5   2       84.17       79.47      2.66 o 
   2   5   2       57.06       56.27      2.58 o 
   3   5   2       11.36        8.12      1.99 o 
   4   5   2       48.84       49.97      2.72 o 
   5   5   2       45.41       43.54      4.15 o 
   6   5   2        3.93        2.10      2.07 o 
  -5   6   2       23.05       28.88      3.00 o 
  -4   6   2       10.62       15.69      2.54 o 
  -3   6   2       11.27       16.14      3.52 o 
  -2   6   2        4.02        3.41      1.91 o 
  -1   6   2       52.31       54.06      2.42 o 
   0   6   2      230.03      227.61      4.04 o 
   1   6   2       84.23       93.78      2.91 o 
   2   6   2       87.04       89.76      3.40 o 
   3   6   2        9.32        8.12      2.41 o 
   4   6   2        2.39       -2.13      2.56 o 
   5   6   2       15.19        9.35      4.18 o 
  -3   7   2       15.35       11.43      2.60 o 
  -2   7   2        1.12        4.51      2.46 o 
  -1   7   2       57.81       63.28      3.82 o 
   0   7   2       11.57        9.70      4.42 o 
   1   7   2       45.41       49.36      4.01 o 
   2   7   2       83.10       87.69      3.87 o 
  -9   0   3        0.83        2.23      2.64 o 
  -8   0   3        9.33       11.02      2.42 o 
  -7   0   3        5.69        3.85      1.87 o 
  -6   0   3       20.93       22.08      2.53 o 
  -5   0   3        1.74        1.05      1.08 o 
  -4   0   3      178.34      176.50      2.23 o 
  -3   0   3       19.29       17.08      1.16 o 
  -2   0   3       49.29       54.36      1.30 o 
  -1   0   3     2922.72     3006.84     21.59 o 
   0   0   3     1021.98     1052.25      9.27 o 
   1   0   3     1429.71     1453.66     14.19 o 
   2   0   3        1.70        1.74      0.91 o 
   3   0   3       59.14       53.30      3.47 o 
   4   0   3      627.43      663.50     15.82 o 
   5   0   3      179.51      173.79      5.58 o 
   6   0   3       13.82       13.84      3.39 o 
   7   0   3        0.14        0.79      2.58 o 
   8   0   3       35.61       29.56      3.75 o 
   9   0   3        5.67        3.15      3.98 o 
  -9   1   3       11.95       10.52      2.06 o 
  -8   1   3        8.94        8.67      2.04 o 
  -7   1   3      146.15      139.83      1.98 o 
  -6   1   3      155.24      154.53      1.86 o 
  -5   1   3      112.18      114.94      1.53 o 
  -4   1   3        9.72        6.30      1.09 o 
  -3   1   3      138.69      134.85      1.99 o 
  -2   1   3      248.25      224.55      2.45 o 
  -1   1   3      623.39      606.09      4.05 o 
   0   1   3     2089.24     2147.34     14.19 o 
   1   1   3     1217.28     1252.66      9.32 o 
   2   1   3      414.90      398.08      4.35 o 
   3   1   3      205.90      161.53     40.66 o 
   4   1   3     1547.56     1576.16     16.68 o 
   5   1   3      299.37      294.55      3.56 o 
   6   1   3       10.30       11.07      1.10 o 
   7   1   3       71.82       67.12      3.09 o 
   8   1   3       14.13       10.69      4.56 o 
   9   1   3        1.45        2.37      2.62 o 
  -9   2   3       43.48       44.68      2.19 o 
  -8   2   3       36.00       34.87      1.65 o 
  -7   2   3       67.53       68.59      1.62 o 
  -6   2   3      214.42      206.12      2.35 o 
  -5   2   3       10.01        9.90      0.88 o 
  -4   2   3      102.00      108.99      1.81 o 
  -3   2   3       41.65       46.81      1.56 o 
  -2   2   3     1255.22     1407.23     15.39 o 
  -1   2   3      102.13      108.72      2.15 o 
   0   2   3     1018.42     1074.85      9.04 o 
   1   2   3       64.94       70.35      1.99 o 
   2   2   3      332.74      325.30      3.90 o 
   3   2   3      665.08      653.80      5.77 o 
   4   2   3      589.25      570.71      8.96 o 
   5   2   3      397.93      382.21      6.21 o 
   6   2   3       72.65       75.17      2.67 o 
   7   2   3       43.15       47.61      4.18 o 
   8   2   3      143.47      136.34      5.01 o 
   9   2   3       17.94       21.29      3.35 o 
  -8   3   3       54.13       47.39      1.96 o 
  -7   3   3       83.51       73.17      1.78 o 
  -6   3   3       36.34       34.05      2.31 o 
  -5   3   3       64.29       63.74      2.05 o 
  -4   3   3        7.62       10.24      1.10 o 
  -3   3   3      136.74      149.08      2.25 o 
  -2   3   3       24.47       26.86      1.37 o 
  -1   3   3      290.79      288.36      3.47 o 
   0   3   3      219.12      217.83      2.88 o 
   1   3   3      422.58      418.16      4.12 o 
   2   3   3       29.22       29.90      1.86 o 
   3   3   3      219.23      209.24      3.77 o 
   4   3   3        2.03        4.10      2.01 o 
   5   3   3      325.44      326.95      6.04 o 
   6   3   3      218.03      205.09      4.42 o 
   7   3   3      216.68      206.83     33.21 o 
   8   3   3       15.06       19.13      4.08 o 
  -8   4   3       16.89       24.61      4.79 o 
  -7   4   3       14.96       14.43      2.15 o 
  -6   4   3       14.75       11.87      2.26 o 
  -5   4   3       11.89       13.22      3.44 o 
  -4   4   3       67.18       63.38      1.86 o 
  -3   4   3      143.96      142.71      2.69 o 
  -2   4   3      130.04      124.84      2.88 o 
  -1   4   3      218.66      226.79      2.90 o 
   0   4   3       24.79       26.82      1.81 o 
   1   4   3       59.60       58.37      2.15 o 
   2   4   3        9.55        8.11      1.97 o 
   3   4   3       12.96       11.52      2.22 o 
   4   4   3      276.80      270.51      4.17 o 
   5   4   3      152.68      151.00      3.55 o 
   6   4   3       31.67       30.59      2.83 o 
   7   4   3       22.25       17.31      7.73 o 
  -7   5   3       12.60        5.48      2.66 o 
  -6   5   3        8.23        9.13      1.75 o 
  -5   5   3        5.51        2.72      1.45 o 
  -4   5   3       91.88       89.79      2.95 o 
  -3   5   3        9.06        6.54      1.59 o 
  -2   5   3       19.30       20.53      2.14 o 
  -1   5   3       23.66       22.59      1.89 o 
   0   5   3      374.75      350.36      4.21 o 
   1   5   3      168.87      173.21      3.63 o 
   2   5   3      138.51      139.49      3.24 o 
   3   5   3       71.02       71.18      2.90 o 
   4   5   3        7.79        8.96      2.17 o 
   5   5   3       22.05       24.27      2.77 o 
   6   5   3        0.72       -1.42      2.34 o 
  -5   6   3        1.28        0.28      1.73 o 
  -4   6   3       13.15       14.27      1.88 o 
  -3   6   3       43.28       45.27      2.30 o 
  -2   6   3      109.47      106.21      3.24 o 
  -1   6   3       16.12       14.64      2.29 o 
   0   6   3       13.99       17.73      2.12 o 
   1   6   3      240.55      237.57      4.27 o 
   2   6   3       81.73       83.97      2.92 o 
   3   6   3       34.19       38.39      2.66 o 
   4   6   3       11.24        8.35      2.77 o 
   5   6   3        2.97        0.70      2.48 o 
  -3   7   3       51.82       55.49      2.93 o 
  -2   7   3       43.38       46.60      7.32 o 
  -1   7   3        4.57        5.93      2.55 o 
   0   7   3       29.74       34.03      2.62 o 
   1   7   3       15.67       22.94      2.88 o 
   2   7   3       36.77       30.23      6.94 o 
  -9   0   4       10.00       10.42      3.20 o 
  -8   0   4       22.59       23.40      1.86 o 
  -7   0   4        8.36        7.80      1.86 o 
  -6   0   4       40.86       38.51      2.38 o 
  -5   0   4        0.43        1.28      1.04 o 
  -4   0   4       70.27       66.30      1.44 o 
  -3   0   4        1.92        0.87      1.00 o 
  -2   0   4      161.04      162.24      2.28 o 
  -1   0   4     1100.00     1110.21     15.12 o 
   0   0   4      289.40      279.30      3.03 o 
   1   0   4     1424.98     1499.82     46.49 o 
   2   0   4       52.76       56.68      3.15 o 
   3   0   4        1.32        1.07      0.73 o 
   4   0   4       58.43       57.75      2.91 o 
   5   0   4      204.90      214.35      4.68 o 
   6   0   4        0.99        3.76      5.17 o 
   7   0   4        9.90        8.01      3.81 o 
   8   0   4        4.88        7.63      3.52 o 
   9   0   4        1.10        0.58      5.52 o 
  -9   1   4        1.29        2.06      1.38 o 
  -8   1   4        2.54        2.53      1.33 o 
  -7   1   4       43.42       41.07      1.19 o 
  -6   1   4        6.17        7.23      0.93 o 
  -5   1   4      140.02      145.55      1.73 o 
  -4   1   4      121.84      125.27      1.82 o 
  -3   1   4      662.58      700.05      9.21 o 
  -2   1   4      218.46      211.36      2.00 o 
  -1   1   4      341.40      328.18      5.27 o 
   0   1   4      299.99      279.75      3.04 o 
   1   1   4     1637.00     1720.10     11.80 o 
   2   1   4      741.84      749.26     14.30 o 
   3   1   4        9.43       10.43      2.32 o 
   4   1   4        2.90        6.64      2.26 o 
   5   1   4      129.97      133.84      3.34 o 
   6   1   4      175.13      178.20      2.82 o 
   7   1   4       68.37       64.98      2.96 o 
   8   1   4       73.16       78.27      3.65 o 
   9   1   4       11.05        9.80      2.96 o 
  -9   2   4       60.56       67.81      3.15 o 
  -8   2   4       26.20       29.33      1.61 o 
  -7   2   4      217.37      209.13      2.88 o 
  -6   2   4        1.55        1.12      0.77 o 
  -5   2   4      173.51      172.44      2.24 o 
  -4   2   4       44.05       43.17      1.23 o 
  -3   2   4      332.63      353.93      3.64 o 
  -2   2   4       67.57       64.15      1.49 o 
  -1   2   4      569.46      560.60      4.71 o 
   0   2   4        2.72        3.77      1.12 o 
   1   2   4      458.26      462.51      4.83 o 
   2   2   4       29.61       35.50      1.78 o 
   3   2   4      377.67      387.17      4.34 o 
   4   2   4       37.40       42.94      1.98 o 
   5   2   4      485.43      475.64      7.27 o 
   6   2   4     1028.61     1007.63     14.35 o 
   7   2   4       98.88       94.28      3.16 o 
   8   2   4       21.50       26.81      3.16 o 
  -8   3   4       10.56        9.10      1.72 o 
  -7   3   4        9.44       12.42      2.44 o 
  -6   3   4      209.81      212.14      2.66 o 
  -5   3   4       69.99       67.28      2.01 o 
  -4   3   4       54.64       60.30      1.96 o 
  -3   3   4       98.71      101.19      1.73 o 
  -2   3   4      100.86       99.99      2.26 o 
  -1   3   4      652.26      687.25      5.88 o 
   0   3   4      417.19      419.06      3.95 o 
   1   3   4      641.18      663.41      6.13 o 
   2   3   4       30.28       35.32      1.86 o 
   3   3   4       89.87       92.41      2.47 o 
   4   3   4       16.46       17.31      2.07 o 
   5   3   4      123.67      115.97      3.92 o 
   6   3   4       75.14       64.34      3.86 o 
   7   3   4      123.84      125.92      5.00 o 
   8   3   4       71.48       76.20      3.30 o 
  -8   4   4        1.60       -0.36      1.11 o 
  -7   4   4       17.22       20.15      2.62 o 
  -6   4   4       17.01       15.78      1.80 o 
  -5   4   4       14.12       17.33      2.85 o 
  -4   4   4       79.27       74.32      2.05 o 
  -3   4   4       37.67       40.59      1.99 o 
  -2   4   4        9.34        9.77      1.47 o 
  -1   4   4        1.30        2.46      1.32 o 
   0   4   4      253.04      244.74      3.09 o 
   1   4   4       46.34       45.62      2.72 o 
   2   4   4       23.97       24.29      1.85 o 
   3   4   4       27.25       27.45      2.07 o 
   4   4   4       55.40       54.37      2.97 o 
   5   4   4       17.55       16.39      2.95 o 
   6   4   4        6.60        2.87      1.29 o 
   7   4   4       58.37       62.63      3.79 o 
  -7   5   4       27.76       40.94      4.12 o 
  -6   5   4       19.19       23.19      1.81 o 
  -5   5   4       29.06       29.98      2.01 o 
  -4   5   4        1.88        0.00      1.42 o 
  -3   5   4       55.36       54.96      1.91 o 
  -2   5   4       67.56       65.53      2.43 o 
  -1   5   4       46.87       48.47      2.36 o 
   0   5   4       93.02       92.25      2.88 o 
   1   5   4        6.94        6.78      2.31 o 
   2   5   4       23.85       22.50      3.25 o 
   3   5   4       38.77       43.52      2.48 o 
   4   5   4       74.65       77.39      2.93 o 
   5   5   4       24.91       32.02      3.46 o 
   6   5   4       35.92       25.89      5.69 o 
  -5   6   4       12.63        8.59      3.85 o 
  -4   6   4        4.71        4.12      1.85 o 
  -3   6   4        1.50        2.31      1.54 o 
  -2   6   4        3.46        3.76      1.89 o 
  -1   6   4       15.75       12.90      2.62 o 
   0   6   4      125.94      128.21      4.55 o 
   1   6   4       72.18       73.45      3.08 o 
   2   6   4       76.30       83.61      3.54 o 
   3   6   4      128.87      139.17      3.85 o 
   4   6   4      109.52      113.49      4.13 o 
   5   6   4       46.43       57.13      3.74 o 
  -2   7   4       24.84       24.25      2.18 o 
  -1   7   4       26.15       31.31      2.90 o 
   0   7   4        0.84       -1.59      2.07 o 
   1   7   4        1.09       -0.60      2.77 o 
   2   7   4       59.73       67.41      3.17 o 
  -9   0   5       61.55       62.80      3.93 o 
  -8   0   5      117.27      122.49      3.07 o 
  -7   0   5       97.14       98.51      3.16 o 
  -6   0   5       25.21       21.83      1.98 o 
  -5   0   5      121.58      115.95      1.77 o 
  -4   0   5        9.00        7.79      0.91 o 
  -3   0   5       45.76       46.00      1.62 o 
  -2   0   5      128.25      126.69      1.65 o 
  -1   0   5      302.07      296.41      3.13 o 
   0   0   5     3266.42     3529.70     23.60 o 
   1   0   5     2040.13     2144.06     20.17 o 
   2   0   5      271.28      266.57      3.99 o 
   3   0   5        0.09        0.43      1.74 o 
   4   0   5       16.99       18.63      2.58 o 
   5   0   5      148.85      153.30      4.30 o 
   6   0   5       18.61       12.70      3.69 o 
   7   0   5       27.00       28.91      4.98 o 
   8   0   5       43.08       51.30      5.37 o 
   9   0   5        0.23        1.81      3.84 o 
  -9   1   5       10.78        9.95      1.36 o 
  -8   1   5       14.25       17.51      1.69 o 
  -7   1   5        1.66        1.01      0.85 o 
  -6   1   5       51.46       55.16      1.81 o 
  -5   1   5      288.68      289.58      2.42 o 
  -4   1   5      348.69      338.57      2.66 o 
  -3   1   5      402.94      404.04      2.57 o 
  -2   1   5       57.41       57.90      1.73 o 
  -1   1   5       37.70       37.27      0.80 o 
   0   1   5      212.16      204.78      2.20 o 
   1   1   5      302.97      297.72      3.29 o 
   2   1   5      406.15      399.22      3.84 o 
   3   1   5      237.58      241.83      6.54 o 
   4   1   5       65.55       65.95      3.13 o 
   5   1   5       24.11       26.67      2.94 o 
   6   1   5      198.77      195.17      2.69 o 
   7   1   5       26.63       30.04      3.42 o 
   8   1   5       49.02       56.95      3.19 o 
  -9   2   5       35.74       35.39      2.27 o 
  -8   2   5       32.98       34.14      1.55 o 
  -7   2   5      199.84      197.45      2.34 o 
  -6   2   5       74.45       71.19      1.62 o 
  -5   2   5       94.06       92.49      1.44 o 
  -4   2   5      135.22      137.14      1.56 o 
  -3   2   5      241.84      244.76      2.53 o 
  -2   2   5      535.98      574.89      8.97 o 
  -1   2   5      106.28      111.96      1.63 o 
   0   2   5      326.09      341.10      3.50 o 
   1   2   5       32.19       33.32      1.58 o 
   2   2   5      283.63      288.08      3.60 o 
   3   2   5      195.47      203.63      3.47 o 
   4   2   5       46.61       39.35      2.03 o 
   5   2   5        4.71        9.50      3.46 o 
   6   2   5        9.34        7.52      3.13 o 
   7   2   5       66.88       57.65      2.30 o 
   8   2   5       45.59       45.97      3.94 o 
  -8   3   5       14.79       12.59      1.71 o 
  -7   3   5       39.61       39.17      2.41 o 
  -6   3   5       40.61       42.48      1.46 o 
  -5   3   5       19.61       18.76      1.07 o 
  -4   3   5       11.42       13.01      1.01 o 
  -3   3   5       94.10       90.98      1.44 o 
  -2   3   5       86.02       84.02      1.57 o 
  -1   3   5      274.07      305.18      3.28 o 
   0   3   5       33.24       34.51      1.79 o 
   1   3   5      255.16      248.30      3.80 o 
   2   3   5       39.95       36.49      1.77 o 
   3   3   5      204.12      203.23      4.38 o 
   4   3   5       60.10       61.62      2.40 o 
   5   3   5       14.59       17.94      2.99 o 
   6   3   5       24.16       30.33      3.67 o 
   7   3   5      302.91      278.86     11.06 o 
   8   3   5       89.55       86.42      4.60 o 
  -8   4   5       10.46        6.21      3.25 o 
  -7   4   5       77.19       72.79      2.05 o 
  -6   4   5        6.79        3.88      1.27 o 
  -5   4   5      118.43      111.47      2.55 o 
  -4   4   5       94.69       97.10      1.98 o 
  -3   4   5       14.89       14.85      1.09 o 
  -2   4   5       30.47       31.01      1.97 o 
  -1   4   5       12.08       13.53      2.05 o 
   0   4   5       22.21       22.40      1.85 o 
   1   4   5       62.64       67.86      2.04 o 
   2   4   5       65.37       65.40      2.20 o 
   3   4   5       73.91       75.67      2.72 o 
   4   4   5       46.59       47.36      2.72 o 
   5   4   5       26.55       24.45      2.79 o 
   6   4   5       43.57       35.93      4.00 o 
   7   4   5       19.48        3.90      6.90 o 
  -6   5   5       32.48       39.86      3.25 o 
  -5   5   5       11.11        9.75      1.43 o 
  -4   5   5        6.73        6.61      1.24 o 
  -3   5   5       86.08       83.44      2.08 o 
  -2   5   5       71.26       64.78      2.23 o 
  -1   5   5       45.51       43.18      3.68 o 
   0   5   5       20.14       19.66      1.99 o 
   1   5   5      409.32      397.31      5.00 o 
   2   5   5       58.76       53.35      3.98 o 
   3   5   5        2.99        1.08      2.59 o 
   4   5   5       63.49       66.93      5.53 o 
   5   5   5        1.88        0.67      2.48 o 
   6   5   5       21.49       14.18      7.22 o 
  -5   6   5       26.39       25.95      2.14 o 
  -4   6   5       34.90       37.49      2.06 o 
  -3   6   5       43.03       45.78      2.80 o 
  -2   6   5       41.17       42.27      2.41 o 
  -1   6   5       66.26       64.36      2.64 o 
   0   6   5       10.49        8.55      2.18 o 
   1   6   5        7.15        6.89      2.29 o 
   2   6   5        7.84        8.33      2.88 o 
   3   6   5       89.48       94.27      3.55 o 
   4   6   5       12.89       12.30      2.62 o 
  -2   7   5        2.29        0.11      1.93 o 
  -1   7   5        0.38        1.26      1.78 o 
   0   7   5       12.23       12.58      4.25 o 
   1   7   5       34.97       32.43      3.15 o 
  -9   0   6        4.39        4.48      2.56 o 
  -8   0   6        3.17        1.89      3.43 o 
  -7   0   6      250.16      260.20      3.61 o 
  -6   0   6       26.29       21.77      1.89 o 
  -5   0   6       34.83       36.50      1.55 o 
  -4   0   6      154.99      149.93      2.14 o 
  -3   0   6        0.42        0.29      0.67 o 
  -2   0   6      642.05      700.51     10.66 o 
  -1   0   6       63.44       58.41      1.60 o 
   0   0   6     3972.57     4411.39     29.43 o 
   1   0   6      770.48      756.28     11.56 o 
   2   0   6       15.77       21.36      2.83 o 
   3   0   6      123.81      127.78      2.22 o 
   4   0   6      837.68      834.62     10.34 o 
   5   0   6      100.86      101.59      3.97 o 
   6   0   6       43.56       44.73      3.71 o 
   7   0   6       16.19       25.47     10.42 o 
   8   0   6        7.77        1.79      4.34 o 
  -9   1   6       88.64       91.61      2.08 o 
  -8   1   6       39.63       42.21      1.63 o 
  -7   1   6       28.73       29.00      1.22 o 
  -6   1   6      107.98      107.63      1.64 o 
  -5   1   6      121.67      118.05      1.47 o 
  -4   1   6      185.62      184.95      1.67 o 
  -3   1   6      214.34      218.94      1.58 o 
  -2   1   6      361.92      365.29      3.65 o 
  -1   1   6      253.59      252.81      2.02 o 
   0   1   6       16.68       15.73      1.02 o 
   1   1   6      339.14      329.31      4.16 o 
   2   1   6       63.27       61.81      1.51 o 
   3   1   6        9.74       12.39      2.30 o 
   4   1   6      459.83      472.35      8.92 o 
   5   1   6      107.36      116.79      4.10 o 
   6   1   6       48.01       45.27      1.94 o 
   7   1   6       31.44       38.11      3.25 o 
   8   1   6       12.76       15.87      2.89 o 
  -9   2   6        4.29        2.58      1.14 o 
  -8   2   6        5.82        5.32      0.98 o 
  -7   2   6       62.81       62.27      1.83 o 
  -6   2   6       47.97       47.97      1.19 o 
  -5   2   6       44.43       45.84      1.24 o 
  -4   2   6      170.52      169.31      1.92 o 
  -3   2   6      148.16      142.05      4.21 o 
  -2   2   6      151.15      157.30      3.17 o 
  -1   2   6       95.28       93.61      2.08 o 
   0   2   6      368.52      386.28      3.32 o 
   1   2   6       84.42       76.74      1.65 o 
   2   2   6        0.87        2.39      1.01 o 
   3   2   6      246.71      247.13      2.93 o 
   4   2   6       89.10       93.59      4.97 o 
   5   2   6      139.97      142.10     13.16 o 
   6   2   6        6.76        8.31      3.95 o 
   7   2   6       20.87       17.26      3.50 o 
   8   2   6      274.43      269.48     10.60 o 
  -8   3   6        2.92        4.69      1.95 o 
  -7   3   6       13.57       11.01      1.13 o 
  -6   3   6      195.01      191.45      3.29 o 
  -5   3   6       49.86       48.43      1.58 o 
  -4   3   6       16.63       16.54      0.85 o 
  -3   3   6       89.64       92.64      1.32 o 
  -2   3   6       17.07       17.24      1.05 o 
  -1   3   6       80.24       85.09      1.47 o 
   0   3   6       63.99       60.11      1.55 o 
   1   3   6      170.26      187.40      2.61 o 
   2   3   6      315.56      316.57      3.88 o 
   3   3   6       50.53       47.17      2.15 o 
   4   3   6       39.44       43.56      2.96 o 
   5   3   6       27.43       25.18     11.02 o 
   6   3   6        1.92        2.29      3.77 o 
   7   3   6       24.17       26.94      5.12 o 
   8   3   6       78.86       75.66      5.28 o 
  -7   4   6       16.67       18.05      2.81 o 
  -6   4   6       21.37       19.05      1.99 o 
  -5   4   6       45.50       48.67      3.03 o 
  -4   4   6        3.88        2.98      0.91 o 
  -3   4   6        9.89        9.37      0.92 o 
  -2   4   6       55.26       53.84      1.62 o 
  -1   4   6       14.89       15.19      1.75 o 
   0   4   6      354.45      354.13      4.01 o 
   1   4   6      133.23      137.49      2.58 o 
   2   4   6      104.76       99.07      2.83 o 
   3   4   6       25.57       27.73      3.23 o 
   4   4   6       33.48       33.18      2.67 o 
   5   4   6       38.10       41.87      3.33 o 
   6   4   6       16.29       22.11      3.22 o 
   7   4   6        0.38        1.72      3.53 o 
  -6   5   6       32.00       28.57      7.14 o 
  -5   5   6       25.74       21.95      2.32 o 
  -4   5   6      132.40      124.64      3.41 o 
  -3   5   6      191.10      186.21      2.64 o 
  -2   5   6        5.20        5.53      1.34 o 
  -1   5   6       40.83       40.72      3.20 o 
   0   5   6       49.74       41.93      2.65 o 
   1   5   6       59.82       62.11      2.76 o 
   2   5   6        2.49        1.12      1.91 o 
   3   5   6      102.81      103.07      3.33 o 
   4   5   6      114.24      120.82      3.41 o 
   5   5   6       22.03       26.60      2.81 o 
   6   5   6       10.45        6.56      2.66 o 
  -5   6   6        2.37        2.41      3.62 o 
  -4   6   6       27.03       33.39      2.28 o 
  -3   6   6        6.22        4.65      1.61 o 
  -2   6   6       45.48       49.52      2.75 o 
  -1   6   6       23.51       24.98      2.34 o 
   0   6   6        9.48        9.86      2.31 o 
   1   6   6       51.55       49.62      2.84 o 
   2   6   6       59.89       63.56      2.82 o 
   3   6   6       39.46       47.22      3.08 o 
   4   6   6        8.85       12.30      2.86 o 
  -1   7   6        1.72        4.44      1.80 o 
   0   7   6       18.73       13.47      5.05 o 
   1   7   6        7.74       10.36      2.62 o 
  -9   0   7      202.38      199.47      5.58 o 
  -8   0   7      255.08      262.94      4.62 o 
  -7   0   7       38.79       38.71      2.23 o 
  -6   0   7      318.93      326.32      4.31 o 
  -5   0   7      119.59      121.32      1.97 o 
  -4   0   7      220.84      216.31      2.62 o 
  -3   0   7      545.75      556.74      4.52 o 
  -2   0   7     1454.65     1576.30     23.94 o 
  -1   0   7        2.45        1.01      0.96 o 
   0   0   7     3724.08     4104.35     27.50 o 
   1   0   7      493.80      471.88      6.81 o 
   2   0   7       12.39       14.96      1.34 o 
   3   0   7       45.37       47.97      1.30 o 
   4   0   7       66.90       66.64      3.32 o 
   5   0   7        5.46        1.84      3.32 o 
   6   0   7      324.05      337.71     14.08 o 
   7   0   7       29.46       35.59      4.14 o 
   8   0   7       11.76       12.63      4.20 o 
  -9   1   7       72.90       70.73      1.77 o 
  -8   1   7       15.63       15.59      1.65 o 
  -7   1   7      114.90      120.27      1.70 o 
  -6   1   7       15.77       15.53      1.14 o 
  -5   1   7       81.00       79.86      1.47 o 
  -4   1   7      108.65      109.33      1.41 o 
  -3   1   7      232.36      231.14      2.59 o 
  -2   1   7      437.88      459.15      3.98 o 
  -1   1   7      229.93      240.85      1.95 o 
   0   1   7      109.04      107.13      1.62 o 
   1   1   7      125.87      123.13      1.57 o 
   2   1   7      150.08      140.79      3.18 o 
   3   1   7       29.44       29.32      4.30 o 
   4   1   7       97.48       99.91      3.71 o 
   5   1   7       69.47       72.43      4.54 o 
   6   1   7        5.15        4.64      0.78 o 
   7   1   7       17.65       17.30      3.02 o 
   8   1   7        8.33        5.42      3.88 o 
  -9   2   7        9.88        6.73      3.07 o 
  -8   2   7       31.23       27.34      1.19 o 
  -7   2   7       31.42       29.77      1.18 o 
  -6   2   7       74.19       73.54      1.42 o 
  -5   2   7       44.14       40.53      1.63 o 
  -4   2   7      101.20       98.62      2.21 o 
  -3   2   7      113.69      114.65      2.28 o 
  -2   2   7      297.23      285.91      3.85 o 
  -1   2   7       93.10       96.60      2.76 o 
   0   2   7      156.07      150.74      2.17 o 
   1   2   7       87.54       80.95      1.99 o 
   2   2   7      201.36      210.90      2.64 o 
   3   2   7      127.25      124.45      2.22 o 
   4   2   7        6.36        6.47      0.85 o 
   5   2   7        7.79        7.56      3.04 o 
   6   2   7        0.66        3.71      3.29 o 
   7   2   7       88.14       90.87      5.17 o 
   8   2   7       16.39       19.34      4.03 o 
  -8   3   7       30.59       32.91      2.53 o 
  -7   3   7       23.43       19.40      2.20 o 
  -6   3   7       13.31       10.14      0.84 o 
  -5   3   7      153.66      137.54      3.64 o 
  -4   3   7       81.63       75.42      2.89 o 
  -3   3   7      111.54      105.21      4.35 o 
  -2   3   7       19.85       20.77      0.83 o 
  -1   3   7       62.66       56.65      1.37 o 
   0   3   7       50.25       47.53      1.46 o 
   1   3   7        6.67        9.76      1.15 o 
   2   3   7       15.56       14.09      1.33 o 
   3   3   7       69.31       75.23      2.63 o 
   4   3   7       66.65       62.02      1.68 o 
   5   3   7       13.51       12.72      1.07 o 
   6   3   7       73.87       72.40      6.54 o 
   7   3   7       41.68       39.71      5.33 o 
  -7   4   7       34.50       33.90      2.53 o 
  -6   4   7      175.46      181.38      3.94 o 
  -5   4   7      205.32      191.32      4.71 o 
  -4   4   7       90.95       79.55      1.79 o 
  -3   4   7      122.12      120.48      2.10 o 
  -2   4   7       69.90       74.46      1.69 o 
  -1   4   7       81.81       81.18      2.33 o 
   0   4   7       90.38       95.02      3.22 o 
   1   4   7        0.78        0.09      1.35 o 
   2   4   7       95.45       86.63      3.47 o 
   3   4   7      124.26      123.08      3.21 o 
   4   4   7      125.08      128.13      4.37 o 
   5   4   7       54.19       51.89      2.38 o 
   6   4   7       35.03       32.41      4.17 o 
   7   4   7        5.92        6.77      4.39 o 
  -6   5   7       79.04       79.08      3.77 o 
  -5   5   7       82.50       84.15      3.69 o 
  -4   5   7      117.32      103.53      2.34 o 
  -3   5   7      147.08      152.61      2.56 o 
  -2   5   7       12.17       13.21      1.48 o 
  -1   5   7      133.82      129.93      3.67 o 
   0   5   7       28.55       30.98      2.79 o 
   1   5   7      182.04      171.45      3.82 o 
   2   5   7       24.21       19.97      2.30 o 
   3   5   7       78.68       84.37      2.95 o 
   4   5   7       17.00       21.46      3.07 o 
   5   5   7       12.50       10.35      2.89 o 
  -4   6   7       11.17       11.36      3.97 o 
  -3   6   7        2.88        0.75      1.26 o 
  -2   6   7       26.63       30.17      2.02 o 
  -1   6   7        5.97        4.43      1.78 o 
   0   6   7       34.01       31.17      2.49 o 
   1   6   7       11.52        9.81      2.09 o 
   2   6   7       17.13       12.27      2.57 o 
   3   6   7        6.71        8.93      2.38 o 
   4   6   7        4.84        7.77      2.84 o 
  -9   0   8        7.81       12.89      2.38 o 
  -8   0   8      271.26      275.46      4.81 o 
  -7   0   8       48.83       56.82      3.04 o 
  -6   0   8       84.03       84.06      1.77 o 
  -5   0   8        3.93        4.65      1.46 o 
  -4   0   8       23.98       20.60      1.05 o 
  -3   0   8       58.10       57.21      1.52 o 
  -2   0   8      246.39      237.70      2.76 o 
  -1   0   8     1346.03     1453.27     10.42 o 
   0   0   8      148.40      173.39      2.75 o 
   1   0   8      261.01      264.65      4.07 o 
   2   0   8       13.29       16.47      2.04 o 
   3   0   8       66.76       64.83      2.15 o 
   4   0   8       24.02       21.56      1.34 o 
   5   0   8        0.03        0.61      3.03 o 
   6   0   8       45.25       56.74      4.57 o 
   7   0   8        2.24        2.57      3.55 o 
   8   0   8      118.63      127.80      5.94 o 
  -9   1   8       36.93       36.77      2.24 o 
  -8   1   8      122.39      115.53      8.74 o 
  -7   1   8      112.38      112.78      1.76 o 
  -6   1   8      101.82      103.21      1.68 o 
  -5   1   8       15.39       17.00      0.76 o 
  -4   1   8      510.30      510.18      3.25 o 
  -3   1   8       51.94       48.06      1.41 o 
  -2   1   8       57.11       57.56      1.36 o 
  -1   1   8      548.92      551.42      3.40 o 
   0   1   8      308.68      307.58      2.64 o 
   1   1   8       84.43       81.93      1.52 o 
   2   1   8       53.79       57.84      1.27 o 
   3   1   8       33.47       35.21      1.52 o 
   4   1   8       10.72       12.38      1.94 o 
   5   1   8       10.49       11.79      1.38 o 
   6   1   8       31.30       32.88      2.79 o 
   7   1   8       65.42       73.03      3.72 o 
   8   1   8        9.10       13.54      3.41 o 
  -8   2   8        6.37        6.06      1.72 o 
  -7   2   8       15.16       15.24      1.18 o 
  -6   2   8        6.47        5.55      0.48 o 
  -5   2   8       70.44       72.84      2.68 o 
  -4   2   8      122.92      118.25      2.39 o 
  -3   2   8       24.91       28.72      2.38 o 
  -2   2   8      174.32      169.09      2.83 o 
  -1   2   8        2.76        1.89      0.58 o 
   0   2   8       89.24       83.62      1.80 o 
   1   2   8       25.83       24.78      1.58 o 
   2   2   8      156.50      148.60      2.94 o 
   3   2   8       76.30       70.44      1.68 o 
   4   2   8        3.21        2.28      1.75 o 
   5   2   8       25.06       24.53      3.52 o 
   6   2   8        8.56       10.83      4.32 o 
   7   2   8      103.80      119.22      8.63 o 
   8   2   8        4.68        5.83      3.72 o 
  -8   3   8        1.29        1.43      2.20 o 
  -7   3   8       12.06       13.84      2.01 o 
  -6   3   8      121.22      116.88      3.91 o 
  -5   3   8       34.44       29.59      2.41 o 
  -4   3   8      115.11      112.03      2.75 o 
  -3   3   8       26.59       27.09      2.21 o 
  -2   3   8       25.15       25.72      1.44 o 
  -1   3   8       79.70       76.21      1.99 o 
   0   3   8      101.62      106.68      1.79 o 
   1   3   8      262.23      260.18      2.78 o 
   2   3   8       79.31       75.85      2.08 o 
   3   3   8      123.37      119.40      2.57 o 
   4   3   8       41.85       41.36      1.47 o 
   5   3   8        2.59        4.77      3.20 o 
   6   3   8       33.52       45.24      5.19 o 
   7   3   8        3.17        1.96      5.30 o 
  -7   4   8       19.87        3.07      2.36 o 
  -6   4   8       23.95       26.29      5.38 o 
  -5   4   8      156.01      158.27      3.57 o 
  -4   4   8      201.08      203.71      5.50 o 
  -3   4   8       81.88       74.72      1.32 o 
  -2   4   8       30.62       28.81      1.42 o 
  -1   4   8       96.39      101.23      1.77 o 
   0   4   8       37.26       37.35      1.48 o 
   1   4   8       13.36       11.43      1.59 o 
   2   4   8       27.85       28.21      1.86 o 
   3   4   8        0.71        0.35      1.26 o 
   4   4   8       25.91       23.77      1.60 o 
   5   4   8       59.63       54.53      1.94 o 
   6   4   8       13.32       17.68      4.07 o 
  -6   5   8       19.48       18.10      4.66 o 
  -5   5   8       76.19       85.49      3.65 o 
  -4   5   8       11.78       10.16      3.89 o 
  -3   5   8       28.22       24.32      2.01 o 
  -2   5   8        3.57        2.76      1.18 o 
  -1   5   8       85.30       82.91      2.96 o 
   0   5   8       93.07       85.22      2.97 o 
   1   5   8        5.43        4.91      2.05 o 
   2   5   8       13.75       15.91      2.07 o 
   3   5   8       38.72       36.69      2.60 o 
   4   5   8       27.71       31.30      1.97 o 
   5   5   8       44.12       34.03      2.97 o 
  -4   6   8        4.48        6.01      3.79 o 
  -3   6   8        9.98       11.15      3.39 o 
  -2   6   8       13.59       20.34      2.37 o 
  -1   6   8        5.37        5.01      2.36 o 
   0   6   8       72.35       62.06      3.11 o 
   1   6   8       25.64       27.31      2.31 o 
   2   6   8        6.42        7.56      2.16 o 
   3   6   8       12.06        8.83      2.97 o 
  -9   0   9        1.74        1.83      1.83 o 
  -8   0   9       76.35       76.97      2.81 o 
  -7   0   9      209.54      218.70      5.59 o 
  -6   0   9      517.28      534.96      4.83 o 
  -5   0   9      141.92      143.28      2.19 o 
  -4   0   9       41.99       42.94      1.10 o 
  -3   0   9        5.20        5.43      1.12 o 
  -2   0   9        1.62        1.52      0.88 o 
  -1   0   9      118.44      120.44      2.02 o 
   0   0   9      770.39      764.16      6.24 o 
   1   0   9       13.89       12.23      2.16 o 
   2   0   9      432.59      424.22      5.86 o 
   3   0   9       28.89       25.63      2.29 o 
   4   0   9       13.05       12.55      1.10 o 
   5   0   9       41.28       45.14      4.62 o 
   6   0   9       33.39       29.28      3.97 o 
   7   0   9       39.42       48.44      5.81 o 
   8   0   9       51.46       60.16      6.63 o 
  -8   1   9       21.55       19.83      2.75 o 
  -7   1   9      209.02      211.74      4.50 o 
  -6   1   9      618.03      625.33      4.35 o 
  -5   1   9      103.12       98.94      1.21 o 
  -4   1   9       30.07       30.67      1.34 o 
  -3   1   9       29.16       28.28      1.45 o 
  -2   1   9       10.85       10.40      0.78 o 
  -1   1   9      131.47      130.78      1.85 o 
   0   1   9       79.84       76.63      1.30 o 
   1   1   9     1197.90     1206.40      6.95 o 
   2   1   9      352.61      335.27      2.81 o 
   3   1   9       46.23       46.48      2.11 o 
   4   1   9       16.53       17.43      1.28 o 
   5   1   9       51.16       49.94      3.33 o 
   6   1   9       11.20       12.18      2.66 o 
   7   1   9        7.31        6.81      2.83 o 
   8   1   9       59.79       69.53      4.27 o 
  -8   2   9        2.94        2.21      1.84 o 
  -7   2   9        2.32        0.74      1.51 o 
  -6   2   9      205.03      201.71      4.06 o 
  -5   2   9      111.54      106.40      2.60 o 
  -4   2   9      133.44      133.75      2.56 o 
  -3   2   9      175.33      173.83      3.19 o 
  -2   2   9      613.46      590.72      5.71 o 
  -1   2   9       92.45       86.95      1.24 o 
   0   2   9       23.52       23.04      1.54 o 
   1   2   9       62.03       61.56      2.16 o 
   2   2   9       44.13       44.59      2.78 o 
   3   2   9       17.64       15.49      1.68 o 
   4   2   9       15.14        2.81      7.10 o 
   5   2   9       31.05       38.98      4.70 o 
   6   2   9       16.62       18.38      3.91 o 
   7   2   9       32.36       39.50      3.85 o 
  -8   3   9       12.23       12.02      7.64 o 
  -7   3   9       26.46       28.35      2.24 o 
  -6   3   9       25.82       22.38      2.51 o 
  -5   3   9      118.25      124.44      3.12 o 
  -4   3   9      365.93      355.14      4.49 o 
  -3   3   9      135.76      134.75      3.18 o 
  -2   3   9      332.56      325.88      3.28 o 
  -1   3   9       45.88       45.12      1.79 o 
   0   3   9        6.56        6.30      1.25 o 
   1   3   9       90.91       90.32      2.46 o 
   2   3   9        7.20        7.27      2.42 o 
   3   3   9       17.37       21.93      2.85 o 
   4   3   9       18.81       14.23      1.74 o 
   5   3   9       56.59       58.62      4.22 o 
   6   3   9       47.61       51.00      4.58 o 
   7   3   9       29.15       30.26      5.62 o 
  -7   4   9       11.47        0.06      2.40 o 
  -6   4   9        5.23        2.05      2.80 o 
  -5   4   9       68.58       78.02      3.06 o 
  -4   4   9      118.02      126.40      3.88 o 
  -3   4   9      630.94      619.65      7.62 o 
  -2   4   9      182.01      181.54      2.24 o 
  -1   4   9        5.22        4.04      1.03 o 
   0   4   9       36.29       32.89      1.44 o 
   1   4   9       40.78       44.50      2.05 o 
   2   4   9       62.25       56.95      1.89 o 
   3   4   9        5.17        3.31      1.65 o 
   4   4   9      141.03      130.80      3.44 o 
   5   4   9       36.69       37.89      3.49 o 
   6   4   9       36.05       32.29      5.35 o 
  -6   5   9       24.17       20.63      5.01 o 
  -5   5   9        0.19        1.35      2.92 o 
  -4   5   9      100.01       77.53     17.03 o 
  -3   5   9        8.26        7.48      1.08 o 
  -2   5   9       66.73       64.39      1.81 o 
  -1   5   9      106.17      105.07      2.86 o 
   0   5   9       18.72       18.99      1.78 o 
   1   5   9       46.57       44.45      2.70 o 
   2   5   9        9.14       11.18      1.84 o 
   3   5   9       26.66       26.51      2.37 o 
   4   5   9        3.49        6.07      1.53 o 
   5   5   9       38.90       29.30      4.81 o 
  -4   6   9        5.56        4.48      3.46 o 
  -3   6   9        1.36        1.50      3.54 o 
  -2   6   9       43.89       39.53      2.35 o 
  -1   6   9       22.34       25.88      2.04 o 
   0   6   9       22.58       28.02      2.39 o 
   1   6   9       18.03       17.32      2.94 o 
   2   6   9       50.73       55.76      3.28 o 
   3   6   9       20.62       26.52      2.85 o 
  -8   0  10       14.97       13.68      4.83 o 
  -7   0  10       26.36       26.81      2.18 o 
  -6   0  10       59.18       61.26      1.48 o 
  -5   0  10       62.96       61.55      2.60 o 
  -4   0  10      311.80      313.35      3.16 o 
  -3   0  10       26.75       25.62      1.34 o 
  -2   0  10      206.52      212.70      2.42 o 
  -1   0  10       16.99       16.49      1.67 o 
   0   0  10       25.39       29.21      1.49 o 
   1   0  10      780.06      755.97      8.62 o 
   2   0  10      232.52      235.39      4.36 o 
   3   0  10       17.75       16.59      2.01 o 
   4   0  10       21.97       23.20      1.58 o 
   5   0  10       30.96       30.91      4.50 o 
   6   0  10        0.12        6.08      3.56 o 
   7   0  10        2.17        7.07      4.01 o 
  -8   1  10        6.50        5.31      2.27 o 
  -7   1  10        6.65        4.84      1.36 o 
  -6   1  10       54.66       53.21      1.24 o 
  -5   1  10      354.27      366.92      3.63 o 
  -4   1  10      288.90      291.97      3.53 o 
  -3   1  10      144.35      141.77      2.45 o 
  -2   1  10      105.29       94.57      1.19 o 
  -1   1  10       43.40       40.63      1.45 o 
   0   1  10      329.93      327.63      2.53 o 
   1   1  10      325.25      313.84      2.63 o 
   2   1  10       29.71       28.72      1.17 o 
   3   1  10      100.67       97.46      3.77 o 
   4   1  10       33.16       30.68      1.46 o 
   5   1  10       58.74       62.18      2.39 o 
   6   1  10        7.23        5.81      2.57 o 
   7   1  10       52.33       56.77      4.28 o 
  -8   2  10       34.67       42.75      2.36 o 
  -7   2  10       22.44       21.51      2.28 o 
  -6   2  10      163.40      167.84      3.37 o 
  -5   2  10      200.22      207.41      3.47 o 
  -4   2  10      240.14      243.93      3.53 o 
  -3   2  10       84.56       84.39      2.60 o 
  -2   2  10        1.23        1.51      1.41 o 
  -1   2  10       84.41       82.73      1.39 o 
   0   2  10       26.46       23.47      1.07 o 
   1   2  10       57.76       56.33      1.50 o 
   2   2  10        7.41        6.95      1.74 o 
   3   2  10       90.56       89.03      2.41 o 
   4   2  10      102.09      104.20      4.23 o 
   5   2  10       19.71       17.20      1.76 o 
   6   2  10       62.20       64.51      2.98 o 
   7   2  10       22.06       29.81      7.64 o 
  -7   3  10        0.64        0.57      2.25 o 
  -6   3  10       72.74       77.71      2.66 o 
  -5   3  10       21.32       22.69      2.23 o 
  -4   3  10        6.21        9.15      1.92 o 
  -3   3  10       93.56       95.03      2.98 o 
  -2   3  10      302.46      297.70      4.03 o 
  -1   3  10      584.61      574.41      5.13 o 
   0   3  10       93.65       93.33      2.33 o 
   1   3  10      139.66      139.99      2.68 o 
   2   3  10       13.61       14.52      1.68 o 
   3   3  10      111.04      108.54      3.91 o 
   4   3  10        4.94        2.06      1.03 o 
   5   3  10        2.06        0.09      3.60 o 
   6   3  10       16.98       28.11      5.81 o 
  -7   4  10       12.95        0.76      2.26 o 
  -6   4  10        0.46       -0.12      1.90 o 
  -5   4  10       51.99       49.32      3.06 o 
  -4   4  10       94.33       94.03      3.07 o 
  -3   4  10        6.47        2.07      2.66 o 
  -2   4  10       40.32       43.64      1.54 o 
  -1   4  10      118.41      114.40      2.22 o 
   0   4  10       64.74       65.63      3.07 o 
   1   4  10       97.14       93.28      2.43 o 
   2   4  10       22.17       22.65      2.11 o 
   3   4  10       23.16       22.82      1.92 o 
   4   4  10       90.51       86.24      4.46 o 
   5   4  10        4.90        3.52      3.41 o 
  -5   5  10        3.89        3.93      2.52 o 
  -4   5  10       30.75       36.53      3.09 o 
  -3   5  10       29.34       34.04      3.41 o 
  -2   5  10       22.15       21.64      1.15 o 
  -1   5  10       17.65       17.53      1.68 o 
   0   5  10      134.30      139.63      2.87 o 
   1   5  10       11.01       14.79      3.01 o 
   2   5  10       92.55       85.23      2.78 o 
   3   5  10       43.88       40.06      2.72 o 
   4   5  10       15.01       17.68      2.37 o 
  -3   6  10       30.44       37.19      5.73 o 
  -2   6  10        4.30        7.26      3.21 o 
  -1   6  10       57.62       57.13      4.34 o 
   0   6  10       16.76       15.48      2.47 o 
   1   6  10       32.06       35.66      2.45 o 
   2   6  10        0.82        1.64      2.02 o 
  -8   0  11        5.95       -0.13      2.68 o 
  -7   0  11       36.50       37.73      2.30 o 
  -6   0  11      246.92      250.23      3.15 o 
  -5   0  11        9.28        8.51      0.85 o 
  -4   0  11        1.31        1.17      0.99 o 
  -3   0  11      148.30      147.80      3.46 o 
  -2   0  11       44.48       44.09      1.37 o 
  -1   0  11       10.59       10.29      1.19 o 
   0   0  11      458.88      435.57    120.63 o 
   1   0  11      661.58      648.03      8.34 o 
   2   0  11        3.04        1.53      1.63 o 
   3   0  11       37.48       32.54      1.75 o 
   4   0  11       55.07       50.43      3.24 o 
   5   0  11       82.19       79.94      5.33 o 
   6   0  11        0.00       -2.35      3.49 o 
   7   0  11        0.01        1.72      3.85 o 
  -8   1  11        9.81        9.35      3.38 o 
  -7   1  11       15.26       15.96      1.47 o 
  -6   1  11       55.70       58.54      3.23 o 
  -5   1  11      130.29      128.98      2.73 o 
  -4   1  11      163.99      160.91      2.37 o 
  -3   1  11      161.96      158.10      2.39 o 
  -2   1  11       61.97       57.80      0.94 o 
  -1   1  11      214.17      217.46      2.45 o 
   0   1  11       13.33       11.19      0.98 o 
   1   1  11      314.80      307.78      2.60 o 
   2   1  11        9.89       10.03      0.97 o 
   3   1  11        6.22        5.56      1.36 o 
   4   1  11       58.34       57.23      2.63 o 
   5   1  11        7.23        3.57      1.38 o 
   6   1  11        1.88        1.24      2.38 o 
   7   1  11        9.56       16.84      3.51 o 
  -8   2  11       11.86       18.76      3.62 o 
  -7   2  11       13.48       19.93      4.92 o 
  -6   2  11       86.96       87.50      2.87 o 
  -5   2  11       43.20       43.29      2.12 o 
  -4   2  11      116.29      117.55      2.54 o 
  -3   2  11      507.09      497.64      5.68 o 
  -2   2  11      195.08      189.83      3.13 o 
  -1   2  11      212.63      203.01      2.06 o 
   0   2  11      413.04      404.92      3.34 o 
   1   2  11      216.26      213.29      2.54 o 
   2   2  11       23.47       23.64      1.49 o 
   3   2  11      228.25      223.50      2.64 o 
   4   2  11       21.23       19.21      2.12 o 
   5   2  11       47.35       44.29      1.93 o 
   6   2  11       30.85       37.08      3.62 o 
  -7   3  11       18.80       18.51      5.04 o 
  -6   3  11      112.04      115.57      3.50 o 
  -5   3  11       11.98       14.27      2.04 o 
  -4   3  11       16.66       16.37      2.17 o 
  -3   3  11      209.39      220.06      3.64 o 
  -2   3  11      145.99      151.85      3.63 o 
  -1   3  11       33.76       31.31      1.31 o 
   0   3  11      234.49      224.28      4.21 o 
   1   3  11      232.25      237.29      3.57 o 
   2   3  11       45.96       50.26      2.10 o 
   3   3  11       61.12       64.67      2.94 o 
   4   3  11       11.06       10.99      1.91 o 
   5   3  11        9.52        9.43      4.57 o 
   6   3  11       25.62       26.18      6.90 o 
  -6   4  11        9.68        4.25      3.18 o 
  -5   4  11        8.73        3.96      2.51 o 
  -4   4  11       40.54       40.53      2.86 o 
  -3   4  11        5.03        4.47      2.17 o 
  -2   4  11        3.05        0.85      0.78 o 
  -1   4  11      157.35      148.21      5.41 o 
   0   4  11       16.01       18.90      2.95 o 
   1   4  11       21.42       21.50      2.28 o 
   2   4  11       26.38       28.63      3.80 o 
   3   4  11       17.69       15.30      1.81 o 
   4   4  11       30.97       28.30      2.51 o 
   5   4  11        0.72        1.71      3.42 o 
  -5   5  11        0.07       -0.11      2.72 o 
  -4   5  11       27.86       28.54      3.21 o 
  -3   5  11      116.11      116.07     18.18 o 
  -2   5  11       38.01       30.71      4.14 o 
  -1   5  11       15.35       16.22      2.59 o 
   0   5  11       17.82       22.30      3.12 o 
   1   5  11       47.03       46.41      2.28 o 
   2   5  11        3.73        5.15      1.81 o 
   3   5  11        0.41       -1.06      1.93 o 
   4   5  11       26.42       26.74      3.75 o 
  -2   6  11        1.94        0.15      4.13 o 
  -1   6  11       13.62       14.77      3.78 o 
   0   6  11        4.60       10.43      2.63 o 
   1   6  11       34.99       43.27      2.97 o 
  -8   0  12        0.92        0.13      2.81 o 
  -7   0  12       58.83       61.16      4.83 o 
  -6   0  12      141.09      142.13      2.18 o 
  -5   0  12       92.78       91.42      1.83 o 
  -4   0  12      357.44      360.85      5.83 o 
  -3   0  12       97.35       94.33      1.85 o 
  -2   0  12        0.11       -0.12      0.87 o 
  -1   0  12        3.80        2.84      1.07 o 
   0   0  12      245.72      246.05      4.66 o 
   1   0  12      431.44      424.01      5.88 o 
   2   0  12       23.82       20.69      3.11 o 
   3   0  12       13.44       12.55      1.59 o 
   4   0  12        9.48        9.15      1.17 o 
   5   0  12       21.56       27.23      6.49 o 
   6   0  12        1.13        0.65      4.10 o 
   7   0  12        0.15        4.90      5.08 o 
  -8   1  12        0.69        1.60      1.40 o 
  -7   1  12       25.33       22.29      1.74 o 
  -6   1  12       23.79       26.54      1.69 o 
  -5   1  12       16.18       15.42      2.13 o 
  -4   1  12       68.47       70.48      1.90 o 
  -3   1  12      171.50      173.22      2.57 o 
  -2   1  12       78.07       72.56      1.08 o 
  -1   1  12      109.33      102.55      1.56 o 
   0   1  12      124.24      119.62      1.58 o 
   1   1  12        3.15        3.67      1.08 o 
   2   1  12      354.04      351.54     33.40 o 
   3   1  12       12.80       16.38      1.64 o 
   4   1  12       97.98      104.65      2.38 o 
   5   1  12        5.94        4.48      1.40 o 
   6   1  12       44.36       49.66      3.34 o 
  -7   2  12       71.30       74.68      3.29 o 
  -6   2  12        6.01        5.41      1.66 o 
  -5   2  12       79.94       81.41      2.38 o 
  -4   2  12       19.20       24.04      2.41 o 
  -3   2  12       57.21       59.39      2.36 o 
  -2   2  12      638.14      639.87      6.41 o 
  -1   2  12        9.26        9.36      0.77 o 
   0   2  12      229.39      227.31      2.53 o 
   1   2  12      264.27      260.34      2.88 o 
   2   2  12      117.46      115.24      2.09 o 
   3   2  12       33.33       34.16      1.57 o 
   4   2  12       20.14       19.82      2.71 o 
   5   2  12       62.06       57.12      2.03 o 
   6   2  12       31.34       29.47      3.59 o 
  -7   3  12        2.37        0.49      2.25 o 
  -6   3  12       53.91       58.38      2.90 o 
  -5   3  12        8.53       10.61      2.74 o 
  -4   3  12       17.19       18.48      2.56 o 
  -3   3  12      109.45      105.82      3.40 o 
  -2   3  12      116.46      117.65      4.14 o 
  -1   3  12      397.47      395.20      3.58 o 
   0   3  12      153.34      158.80      2.17 o 
   1   3  12      175.63      179.85      3.22 o 
   2   3  12       55.40       57.81      2.84 o 
   3   3  12        7.51        7.92      1.48 o 
   4   3  12       36.17       37.34      3.29 o 
   5   3  12       63.76       67.32      4.84 o 
  -6   4  12       18.67       22.99      2.70 o 
  -5   4  12        7.30        8.90      3.16 o 
  -4   4  12       54.27       60.30      6.50 o 
  -3   4  12       43.93       45.38      2.89 o 
  -2   4  12       44.85       45.42      3.38 o 
  -1   4  12       50.24       50.76      2.90 o 
   0   4  12       18.57       15.82      2.36 o 
   1   4  12       82.70       80.07      3.33 o 
   2   4  12       38.19       43.89      3.00 o 
   3   4  12        8.46        7.59      1.70 o 
   4   4  12       15.63       15.36      3.72 o 
  -4   5  12       16.85       30.96      3.81 o 
  -3   5  12       79.87       81.93      3.96 o 
  -2   5  12        2.82        1.94      2.75 o 
  -1   5  12       43.70       41.36      3.15 o 
   0   5  12        7.26        9.15      1.98 o 
   1   5  12      111.46      117.76      3.30 o 
   2   5  12       23.08       27.83      2.29 o 
   3   5  12        3.46        3.68      1.80 o 
  -7   0  13        4.47        5.22      3.45 o 
  -6   0  13       42.46       42.59      4.85 o 
  -5   0  13      123.73      123.94      3.38 o 
  -4   0  13        9.07        7.65      0.95 o 
  -3   0  13       31.86       34.31      1.83 o 
  -2   0  13        5.23        5.70      1.18 o 
  -1   0  13       17.57       18.23      1.33 o 
   0   0  13      219.99      219.81      4.71 o 
   1   0  13        0.06       -1.78      1.78 o 
   2   0  13        0.91        2.93      2.81 o 
   3   0  13       89.55       90.42      3.38 o 
   4   0  13      206.37      199.76      3.64 o 
   5   0  13       33.15       42.35      5.16 o 
   6   0  13       13.27       13.62      4.10 o 
  -7   1  13        6.97       11.25      2.13 o 
  -6   1  13       17.09       17.46      2.89 o 
  -5   1  13       50.27       49.59      2.22 o 
  -4   1  13      129.91      126.74      2.51 o 
  -3   1  13      133.83      126.87      2.86 o 
  -2   1  13      105.04       98.92      1.68 o 
  -1   1  13       64.14       60.83      1.56 o 
   0   1  13       16.23       16.90      1.20 o 
   1   1  13      259.97      260.65      2.53 o 
   2   1  13       78.34       79.36      1.88 o 
   3   1  13      191.73      190.88      3.17 o 
   4   1  13      121.71      124.52      2.89 o 
   5   1  13        9.52       11.99      3.83 o 
   6   1  13       21.91       27.96      3.77 o 
  -7   2  13       36.69       44.38      2.07 o 
  -6   2  13       13.27        9.99      3.04 o 
  -5   2  13        2.10        2.73      1.54 o 
  -4   2  13       69.77       70.50      4.25 o 
  -3   2  13        8.09       10.41      1.98 o 
  -2   2  13       42.90       46.06      2.10 o 
  -1   2  13      214.49      205.51      2.42 o 
   0   2  13      408.72      433.72      3.79 o 
   1   2  13       25.58       26.90      1.51 o 
   2   2  13      363.26      370.44      3.47 o 
   3   2  13      250.58      252.39      3.10 o 
   4   2  13       59.98       63.17      2.68 o 
   5   2  13       18.65       21.42      1.70 o 
   6   2  13       10.90       14.96      3.94 o 
  -6   3  13        8.29        4.26      2.08 o 
  -5   3  13       49.47       50.27      4.25 o 
  -4   3  13       29.94       36.41      2.74 o 
  -3   3  13       38.00       41.23      2.89 o 
  -2   3  13        9.32        9.42      2.47 o 
  -1   3  13      179.87      178.96      2.94 o 
   0   3  13      112.91      113.15      2.19 o 
   1   3  13       79.96       79.72      1.78 o 
   2   3  13       70.65       65.51      1.90 o 
   3   3  13       20.39       19.65      1.42 o 
   4   3  13       28.13       30.41      3.05 o 
   5   3  13       14.09        8.11      2.20 o 
  -5   4  13       39.37       38.38      2.82 o 
  -4   4  13       20.07       15.04      4.29 o 
  -3   4  13       10.70        5.89      2.68 o 
  -2   4  13       12.43       15.71      3.03 o 
  -1   4  13        6.53        6.77      1.22 o 
   0   4  13      188.35      179.89      2.55 o 
   1   4  13       64.16       65.92      2.98 o 
   2   4  13       24.42       24.13      2.16 o 
   3   4  13       39.84       39.22      3.26 o 
   4   4  13        3.11        2.71      3.49 o 
  -3   5  13        8.31       10.44      4.65 o 
  -2   5  13       44.73       53.89      3.61 o 
  -1   5  13      115.92      143.80      4.92 o 
   0   5  13       11.48       13.92      1.70 o 
   1   5  13       47.91       50.26      2.65 o 
   2   5  13       11.62       19.38      3.06 o 
  -7   0  14       25.10       24.68      9.96 o 
  -6   0  14        8.12        8.89      3.72 o 
  -5   0  14        7.83        5.01      2.05 o 
  -4   0  14        0.77        0.44      1.11 o 
  -3   0  14        7.42        4.31      1.35 o 
  -2   0  14       55.21       47.22      2.35 o 
  -1   0  14        4.93        4.14      2.38 o 
   0   0  14      420.42      414.33      6.06 o 
   1   0  14        3.70        5.01      2.39 o 
   2   0  14        2.60        3.54      3.15 o 
   3   0  14       99.79      105.91      4.39 o 
   4   0  14       66.69       62.47      3.52 o 
   5   0  14       24.43       16.02      9.32 o 
   6   0  14        6.19        7.32      6.69 o 
  -7   1  14        7.76        7.17      1.95 o 
  -6   1  14       84.19       83.34      2.15 o 
  -5   1  14       11.50       15.45      1.52 o 
  -4   1  14       42.77       37.61      1.52 o 
  -3   1  14       35.12       31.46      1.52 o 
  -2   1  14        4.24        5.00      0.91 o 
  -1   1  14       85.91       84.94      1.48 o 
   0   1  14       16.62       17.50      1.14 o 
   1   1  14       44.12       43.07      1.60 o 
   2   1  14      156.10      160.62      2.36 o 
   3   1  14       22.77       30.44      2.38 o 
   4   1  14      135.48      132.20      4.74 o 
   5   1  14       87.80       91.70      4.42 o 
  -7   2  14        0.27       -0.13      1.87 o 
  -6   2  14       12.08       16.92      1.89 o 
  -5   2  14        8.77        6.85      1.97 o 
  -4   2  14       54.24       50.97      2.81 o 
  -3   2  14       11.18        8.55      2.12 o 
  -2   2  14        6.07        7.22      1.95 o 
  -1   2  14       56.82       53.05      1.28 o 
   0   2  14       42.99       41.82      1.65 o 
   1   2  14        8.75        8.89      1.69 o 
   2   2  14      134.19      133.47      2.48 o 
   3   2  14       16.94       17.73      2.47 o 
   4   2  14       45.42       48.54      2.12 o 
   5   2  14       10.38        5.55      3.78 o 
  -6   3  14        1.86        3.81      1.90 o 
  -5   3  14       46.61       51.03      4.10 o 
  -4   3  14        4.87        4.04      2.40 o 
  -3   3  14       18.18       23.21      2.60 o 
  -2   3  14        7.98        9.97      2.36 o 
  -1   3  14       25.39       22.77      1.38 o 
   0   3  14       88.92       85.76      1.84 o 
   1   3  14      180.25      185.02      2.47 o 
   2   3  14       30.00       31.13      2.15 o 
   3   3  14       25.70       27.73      1.84 o 
   4   3  14       39.69       43.70      3.39 o 
  -5   4  14       68.35       82.46      3.72 o 
  -4   4  14        3.98        2.94      3.03 o 
  -3   4  14        9.82        7.76      2.41 o 
  -2   4  14       71.85       75.81      3.19 o 
  -1   4  14        3.27        2.83      0.92 o 
   0   4  14       80.89       83.17      3.48 o 
   1   4  14      142.84      152.42      2.52 o 
   2   4  14       40.74       39.39      2.29 o 
   3   4  14        1.41        3.23      1.44 o 
  -2   5  14        6.96        2.42      2.52 o 
  -1   5  14        5.89        6.28      2.67 o 
   0   5  14        1.36       -0.05      2.39 o 
   1   5  14        6.31        9.38      2.56 o 
  -7   0  15       16.30       24.32      6.22 o 
  -6   0  15        4.16       10.21      4.90 o 
  -5   0  15        0.24        1.58      1.37 o 
  -4   0  15       32.49       30.37      1.23 o 
  -3   0  15      111.57      103.59      3.62 o 
  -2   0  15      158.05      144.14      3.87 o 
  -1   0  15       51.31       44.84      3.67 o 
   0   0  15      133.10      124.70      4.96 o 
   1   0  15       74.98       77.32      2.94 o 
   2   0  15        0.40        1.79      3.04 o 
   3   0  15       12.70       12.94      2.96 o 
   4   0  15        0.13        0.94      1.09 o 
   5   0  15      113.58      126.38      5.27 o 
  -6   1  15       75.13       79.39      3.12 o 
  -5   1  15       22.26       22.29      2.02 o 
  -4   1  15       12.09       14.61      1.37 o 
  -3   1  15        5.54        5.94      1.72 o 
  -2   1  15      131.51      113.95      2.90 o 
  -1   1  15       16.82       14.60      1.32 o 
   0   1  15      119.73      118.60      1.92 o 
   1   1  15       65.00       70.07      2.26 o 
   2   1  15       35.42       36.13      2.53 o 
   3   1  15       18.39       22.05      1.92 o 
   4   1  15       48.93       49.53      1.99 o 
   5   1  15       91.60       95.19      5.82 o 
  -6   2  15       93.06       96.06      4.02 o 
  -5   2  15        5.03        3.45      1.85 o 
  -4   2  15        4.64        3.68      1.59 o 
  -3   2  15       34.32       34.00      2.78 o 
  -2   2  15       42.29       41.89      2.47 o 
  -1   2  15        5.45        3.02      1.24 o 
   0   2  15       62.99       62.10      1.63 o 
   1   2  15        9.28        8.35      1.48 o 
   2   2  15        4.98        5.94      1.50 o 
   3   2  15        6.71        7.61      2.02 o 
   4   2  15        9.09        6.66      2.28 o 
  -5   3  15       80.46       89.42      6.70 o 
  -4   3  15        6.87        7.48      2.08 o 
  -3   3  15        2.75        4.16      2.09 o 
  -2   3  15        8.23        8.27      3.04 o 
  -1   3  15       22.79       20.10      1.56 o 
   0   3  15       49.91       51.21      2.57 o 
   1   3  15       92.45       95.22      2.12 o 
   2   3  15      111.56      117.21      3.05 o 
   3   3  15       13.67       17.49      1.89 o 
   4   3  15        8.79        7.91      2.43 o 
  -4   4  15        2.51        1.12      2.11 o 
  -3   4  15       28.12       33.68      3.00 o 
  -2   4  15        9.74        3.88      3.39 o 
  -1   4  15        4.05        3.07      2.48 o 
   0   4  15       11.57       13.00      1.46 o 
   1   4  15       65.61       65.35      1.97 o 
   2   4  15      133.68      127.80      3.54 o 
  -6   0  16       15.30       22.67     10.60 o 
  -5   0  16       23.87       33.64      6.40 o 
  -4   0  16       75.58       83.20     25.88 o 
  -3   0  16        1.66        0.90      1.81 o 
  -2   0  16       10.11        7.08      1.69 o 
  -1   0  16       76.83       65.67      2.61 o 
   0   0  16       52.09       53.08      2.67 o 
   1   0  16      195.02      188.74      4.25 o 
   2   0  16       21.17       21.55      2.47 o 
   3   0  16        3.62        2.56      2.02 o 
   4   0  16       62.30       60.14      4.14 o 
  -6   1  16       62.60       74.01      4.38 o 
  -5   1  16       18.32       16.47      4.85 o 
  -4   1  16        4.09        2.88      1.56 o 
  -3   1  16        9.51        8.87      1.40 o 
  -2   1  16        1.86        3.66      0.67 o 
  -1   1  16       39.63       40.34      2.30 o 
   0   1  16       71.46       65.27      1.69 o 
   1   1  16       26.73       26.18      1.56 o 
   2   1  16       34.71       36.13      2.27 o 
   3   1  16        7.91        4.82      1.90 o 
   4   1  16       33.24       32.91      2.57 o 
  -5   2  16        8.83        7.94      3.13 o 
  -4   2  16        5.43        4.15      1.70 o 
  -3   2  16       28.74       28.22      2.13 o 
  -2   2  16       55.72       63.30      4.91 o 
  -1   2  16        2.31        1.30      1.00 o 
   0   2  16        7.88        5.34      1.31 o 
   1   2  16       22.87       23.91      1.47 o 
   2   2  16       30.55       30.59      1.80 o 
   3   2  16       19.16       21.00      2.09 o 
   4   2  16        5.86        5.14      1.70 o 
  -5   3  16       64.75       67.81      4.24 o 
  -4   3  16       25.10       34.10      4.18 o 
  -3   3  16        5.32        2.91      1.97 o 
  -2   3  16       20.01       18.39      3.83 o 
  -1   3  16        4.81        5.15      2.89 o 
   0   3  16        1.87        2.03      1.12 o 
   1   3  16        6.41        4.50      1.39 o 
   2   3  16       33.32       29.88      1.77 o 
   3   3  16       66.03       65.97      3.04 o 
  -3   4  16       63.74       79.30      5.45 o 
  -2   4  16       15.44       15.31      7.32 o 
  -1   4  16        4.24        6.13      2.57 o 
   0   4  16       26.10       38.24      8.46 o 
   1   4  16       23.00       24.41      1.69 o 
  -5   0  17        0.49        4.57      5.76 o 
  -4   0  17       21.81       27.15      6.12 o 
  -3   0  17        0.15        1.47      1.95 o 
  -2   0  17       15.64       16.46      4.48 o 
  -1   0  17        1.01       -1.37      2.39 o 
   0   0  17        0.84       -1.57      1.89 o 
   1   0  17       12.09       13.19      2.78 o 
   2   0  17       13.67       16.23      2.62 o 
   3   0  17        8.49        6.37      2.72 o 
   4   0  17        2.14        3.76      3.80 o 
  -5   1  17        3.83        5.14      3.81 o 
  -4   1  17        3.02        2.16      1.12 o 
  -3   1  17       33.56       37.32      3.86 o 
  -2   1  17        7.97        7.43      0.87 o 
  -1   1  17       12.39       11.46      1.93 o 
   0   1  17        5.83        5.28      1.33 o 
   1   1  17      109.14      117.34      2.22 o 
   2   1  17      110.10      110.73      3.03 o 
   3   1  17        0.55        1.44      1.60 o 
  -5   2  17       10.31       11.68      4.57 o 
  -4   2  17        1.63        0.31      1.34 o 
  -3   2  17        8.20        7.35      1.79 o 
  -2   2  17        5.65        2.77      1.74 o 
  -1   2  17        6.58        3.48      0.91 o 
   0   2  17       25.14       25.44      2.06 o 
   1   2  17        1.11        0.82      1.16 o 
   2   2  17       22.17       26.47      2.05 o 
   3   2  17       10.96       15.22      1.93 o 
  -3   3  17       30.21       39.42      2.52 o 
  -2   3  17        1.36       -2.11      2.22 o 
  -1   3  17       15.88       22.20      2.35 o 
   0   3  17       17.12       15.13      3.73 o 
   1   3  17        9.33        7.28      1.57 o 
   2   3  17        8.71        7.62      1.67 o 
  -5   0  18      139.16      177.44     14.44 o 
  -4   0  18       11.19       24.59      6.31 o 
  -3   0  18       31.32       37.18     14.63 o 
  -2   0  18       47.02       51.93      3.65 o 
  -1   0  18        0.26       -0.08      1.75 o 
   0   0  18       41.76       36.29      2.87 o 
   1   0  18       67.91       65.70      3.05 o 
   2   0  18       10.55        4.53      2.13 o 
   3   0  18        2.05        1.76      2.08 o 
  -4   1  18       20.89       26.44      3.02 o 
  -3   1  18        5.21        7.93      1.46 o 
  -2   1  18        5.30        5.47      2.03 o 
  -1   1  18       45.83       46.03      2.34 o 
   0   1  18        1.81        0.66      1.40 o 
   1   1  18       58.39       57.09      2.14 o 
   2   1  18       16.55       18.63      2.15 o 
  -4   2  18       31.06       43.21      2.14 o 
  -3   2  18       21.35       21.70      2.07 o 
  -2   2  18       20.38       23.95      2.25 o 
  -1   2  18       16.90       16.48      4.49 o 
   0   2  18        2.50        1.89      1.21 o 
   1   2  18        7.31        4.68      1.40 o 
   2   2  18       22.75       28.25      2.27 o 
  -1   3  18       15.28       12.40      6.06 o 
   0   3  18        0.18       -0.07      2.10 o 
  -3   0  19        0.37        1.28      4.94 o 
  -2   0  19       12.18       10.56      4.25 o 
  -1   0  19        0.18       -0.88      1.80 o 
   0   0  19       95.70       91.25      3.33 o 
   1   0  19       35.01       26.45      2.63 o 
  -3   1  19       38.56       45.41      2.46 o 
  -2   1  19        7.60        9.35      2.15 o 
  -1   1  19       11.62       14.40      1.28 o 
   0   1  19        8.44        7.27      1.56 o 
   1   1  19       17.97       17.34      4.30 o 
  -1   2  19       21.37       28.12      2.92 o 
                                                 
